# Supplementary material for: Identification of Novel Risk Loci for Common B-Cell Lymphoma Subtypes Through Cross-Trait Analysis with Idiopathic Inflammatory Myopathies
Source: Cancers (Basel). 2026 May 9;18(10):1536. doi: 10.3390/cancers18101536 (PMC13204642; doi:10.3390/cancers18101536)
Supplement: Supplementary file 1 [file cancers-18-01536-s001.zip]

Archive with 2 entries (2 files):
- Supplementary tables_8_to_24_IIMBLYMP.xlsx
- Supplementary_IIMBLYMP_BLYMP_tables 1-7_figures 1-5_appendices.pdf
