# Supplementary material for: Identification of Novel Risk Loci for Common B-Cell Lymphoma Subtypes Through Cross-Trait Analysis with Idiopathic Inflammatory Myopathies
Source: Cancers (Basel). 2026 May 9;18(10):1536. doi: 10.3390/cancers18101536 (PMC13204642; doi:10.3390/cancers18101536)
Supplement: Supplementary file 1 [file cancers-18-01536-s001.zip › Supplementary tables_8_to_24_IIMBLYMP.xlsx]

## Sheet: Supplementary table 8
Table S8. Expression quantitative trait locus (FDR <0.05) mapping of novel loci for diffuse large B-cell lymphoma
uniqID	rsID	r2	Lead SNP	db	tissue	gene	testedAllele	p	signed_stats	FDR	RiskIncAllele	alignedDirection	chr	pos	symbol	eqtlMapFilt
1:160717741:A:G	rs17313062	0.824804	rs11582702	eQTLcatalogue	GENCORD_ge_LCL	ENSG00000026751	A	3.49494e-11	-0.253528	1.74747e-07			1	160717741	SLAMF7	1
1:160717741:A:G	rs17313062	0.824804	rs11582702	eQTLcatalogue	GEUVADIS_ge_LCL	ENSG00000026751	A	2.15627e-15	-0.167009	1.07813e-11			1	160717741	SLAMF7	1
1:160717741:A:G	rs17313062	0.824804	rs11582702	eQTLcatalogue	TwinsUK_ge_LCL	ENSG00000026751	A	1.62954e-39	-0.251129	8.1477e-36			1	160717741	SLAMF7	1
1:160717741:A:G	rs17313062	0.824804	rs11582702	eQTLcatalogue	TwinsUK_ge_LCL	ENSG00000122223	A	5.5455e-08	-0.158601	0.000277275			1	160717741	CD244	1
1:160717741:A:G	rs17313062	0.824804	rs11582702	eQTLGen	eQTLGen_cis_eQTLs	ENSG00000026751	G	5.8514e-91	-20.2252	0			1	160717741	SLAMF7	1
1:160717741:A:G	rs17313062	0.824804	rs11582702	eQTLGen	eQTLGen_cis_eQTLs	ENSG00000122223	G	4.3671e-21	-9.4232	0			1	160717741	CD244	1
1:160717741:A:G	rs17313062	0.824804	rs11582702	eQTLGen	eQTLGen_cis_eQTLs	ENSG00000122224	G	1.6583e-13	7.3739	0			1	160717741	LY9	1
1:160717741:A:G	rs17313062	0.824804	rs11582702	eQTLGen	eQTLGen_cis_eQTLs	ENSG00000158773	G	3.8858e-06	4.6175	0.0112036			1	160717741	USF1	1
1:160717741:A:G	rs17313062	0.824804	rs11582702	eQTLGen	eQTLGen_cis_eQTLs	ENSG00000179914	G	7.7793e-14	7.4741	0			1	160717741	ITLN1	1
1:160717741:A:G	rs17313062	0.824804	rs11582702	BIOSQTL	BIOS_eQTL_geneLevel	ENSG00000026751	G	8.78949e-33	-11.9247	0			1	160717741	SLAMF7	1
1:160717741:A:G	rs17313062	0.824804	rs11582702	BIOSQTL	BIOS_eQTL_geneLevel	ENSG00000122223	G	3.73382e-08	-5.50289	4.56699e-05			1	160717741	CD244	1
1:160717741:A:G	rs17313062	0.824804	rs11582702	BIOSQTL	BIOS_eQTL_geneLevel	ENSG00000179914	G	1.98054e-06	4.7556	0.00154036			1	160717741	ITLN1	1
1:160719238:C:CAT	rs142216326	0.820064	rs11582702	eQTLcatalogue	GENCORD_ge_LCL	ENSG00000026751	CAT	3.72276e-11	-0.250966	1.86138e-07			1	160719238	SLAMF7	1
1:160719238:C:CAT	rs142216326	0.820064	rs11582702	eQTLcatalogue	GEUVADIS_ge_LCL	ENSG00000026751	CAT	4.33838e-15	-0.165266	2.16919e-11			1	160719238	SLAMF7	1
1:160720554:A:G	rs3766374	0.820064	rs11582702	eQTLcatalogue	GENCORD_ge_LCL	ENSG00000026751	G	1.64042e-10	-0.242646	8.2021e-07			1	160720554	SLAMF7	1
1:160720554:A:G	rs3766374	0.820064	rs11582702	eQTLcatalogue	GEUVADIS_ge_LCL	ENSG00000026751	G	2.15627e-15	-0.167009	1.07813e-11			1	160720554	SLAMF7	1
1:160720554:A:G	rs3766374	0.820064	rs11582702	eQTLcatalogue	TwinsUK_ge_LCL	ENSG00000026751	G	6.45171e-40	-0.252549	3.22586e-36			1	160720554	SLAMF7	1
1:160720554:A:G	rs3766374	0.820064	rs11582702	eQTLcatalogue	TwinsUK_ge_LCL	ENSG00000122223	G	7.81017e-08	-0.157086	0.000390508			1	160720554	CD244	1
1:160720554:A:G	rs3766374	0.820064	rs11582702	eQTLGen	eQTLGen_cis_eQTLs	ENSG00000026751	A	4.3864e-90	-20.1257	0			1	160720554	SLAMF7	1
1:160720554:A:G	rs3766374	0.820064	rs11582702	eQTLGen	eQTLGen_cis_eQTLs	ENSG00000122223	A	1.5608e-21	-9.5308	0			1	160720554	CD244	1
1:160720554:A:G	rs3766374	0.820064	rs11582702	eQTLGen	eQTLGen_cis_eQTLs	ENSG00000122224	A	2.2607e-13	7.3325	0			1	160720554	LY9	1
1:160720554:A:G	rs3766374	0.820064	rs11582702	eQTLGen	eQTLGen_cis_eQTLs	ENSG00000158773	A	1.0214e-05	4.4128	0.0287796			1	160720554	USF1	1
1:160720554:A:G	rs3766374	0.820064	rs11582702	eQTLGen	eQTLGen_cis_eQTLs	ENSG00000179914	A	1.9526e-13	7.3522	0			1	160720554	ITLN1	1
1:160720554:A:G	rs3766374	0.820064	rs11582702	BIOSQTL	BIOS_eQTL_geneLevel	ENSG00000026751	A	5.3937e-33	-11.9653	0			1	160720554	SLAMF7	1
1:160720554:A:G	rs3766374	0.820064	rs11582702	BIOSQTL	BIOS_eQTL_geneLevel	ENSG00000122223	A	5.20387e-08	-5.44407	4.53181e-05			1	160720554	CD244	1
1:160720554:A:G	rs3766374	0.820064	rs11582702	BIOSQTL	BIOS_eQTL_geneLevel	ENSG00000179914	A	1.93977e-06	4.75961	0.00152123			1	160720554	ITLN1	1
1:160723448:G:T	rs11265473	0.852633	rs11582702	eQTLcatalogue	GENCORD_ge_LCL	ENSG00000026751	T	1.2918e-09	-0.231093	6.459e-06			1	160723448	SLAMF7	1
1:160723448:G:T	rs11265473	0.852633	rs11582702	eQTLcatalogue	GEUVADIS_ge_LCL	ENSG00000026751	T	1.78612e-13	-0.156716	8.9306e-10			1	160723448	SLAMF7	1
1:160723448:G:T	rs11265473	0.852633	rs11582702	eQTLcatalogue	TwinsUK_ge_LCL	ENSG00000026751	T	9.91352e-39	-0.24901	4.95676e-35			1	160723448	SLAMF7	1
1:160723448:G:T	rs11265473	0.852633	rs11582702	eQTLcatalogue	TwinsUK_ge_LCL	ENSG00000122223	T	1.09719e-07	-0.155132	0.000548595			1	160723448	CD244	1
1:160723448:G:T	rs11265473	0.852633	rs11582702	eQTLGen	eQTLGen_cis_eQTLs	ENSG00000026751	G	3.0529e-88	-19.9144	0			1	160723448	SLAMF7	1
1:160723448:G:T	rs11265473	0.852633	rs11582702	eQTLGen	eQTLGen_cis_eQTLs	ENSG00000122223	G	1.4776e-20	-9.2945	0			1	160723448	CD244	1
1:160723448:G:T	rs11265473	0.852633	rs11582702	eQTLGen	eQTLGen_cis_eQTLs	ENSG00000122224	G	2.9856e-12	6.9785	0			1	160723448	LY9	1
1:160723448:G:T	rs11265473	0.852633	rs11582702	eQTLGen	eQTLGen_cis_eQTLs	ENSG00000158773	G	5.1251e-06	4.5597	0.0148135			1	160723448	USF1	1
1:160723448:G:T	rs11265473	0.852633	rs11582702	eQTLGen	eQTLGen_cis_eQTLs	ENSG00000179914	G	1.3742e-11	6.7607	0			1	160723448	ITLN1	1
1:160723448:G:T	rs11265473	0.852633	rs11582702	BIOSQTL	BIOS_eQTL_geneLevel	ENSG00000026751	G	1.62718e-32	-11.8732	0			1	160723448	SLAMF7	1
1:160723448:G:T	rs11265473	0.852633	rs11582702	BIOSQTL	BIOS_eQTL_geneLevel	ENSG00000122223	G	8.01508e-07	-4.93487	0.000722269			1	160723448	CD244	1
1:160723448:G:T	rs11265473	0.852633	rs11582702	BIOSQTL	BIOS_eQTL_geneLevel	ENSG00000179914	G	9.67107e-06	4.42447	0.00665533			1	160723448	ITLN1	1
1:160726891:G:T	rs1328111	1	rs11582702	eQTLcatalogue	GENCORD_ge_LCL	ENSG00000026751	G	4.8822e-09	-0.223932	2.4411e-05	G	-	1	160726891	SLAMF7	1
1:160726891:G:T	rs1328111	1	rs11582702	eQTLcatalogue	GEUVADIS_ge_LCL	ENSG00000026751	G	2.05525e-12	-0.144962	1.02763e-08	G	-	1	160726891	SLAMF7	1
1:160726891:G:T	rs1328111	1	rs11582702	eQTLcatalogue	TwinsUK_ge_LCL	ENSG00000026751	G	2.902e-34	-0.231792	1.451e-30	G	-	1	160726891	SLAMF7	1
1:160726891:G:T	rs1328111	1	rs11582702	eQTLcatalogue	TwinsUK_ge_LCL	ENSG00000122223	G	2.45061e-06	-0.135579	0.012253	G	-	1	160726891	CD244	1
1:160726891:G:T	rs1328111	1	rs11582702	eQTLcatalogue	TwinsUK_ge_LCL	ENSG00000122224	G	8.45887e-07	0.0966138	0.00422944	G	+	1	160726891	LY9	1
1:160726891:G:T	rs1328111	1	rs11582702	eQTLGen	eQTLGen_cis_eQTLs	ENSG00000026751	T	5.0293e-84	-19.422	0	G	+	1	160726891	SLAMF7	1
1:160726891:G:T	rs1328111	1	rs11582702	eQTLGen	eQTLGen_cis_eQTLs	ENSG00000122223	T	1.9455e-26	-10.6398	0	G	+	1	160726891	CD244	1
1:160726891:G:T	rs1328111	1	rs11582702	eQTLGen	eQTLGen_cis_eQTLs	ENSG00000122224	T	1.5133e-14	7.6866	0	G	-	1	160726891	LY9	1
1:160726891:G:T	rs1328111	1	rs11582702	eQTLGen	eQTLGen_cis_eQTLs	ENSG00000158773	T	3.7545e-07	5.0812	0.00117611	G	-	1	160726891	USF1	1
1:160726891:G:T	rs1328111	1	rs11582702	eQTLGen	eQTLGen_cis_eQTLs	ENSG00000179914	T	3.4132e-14	7.5818	0	G	-	1	160726891	ITLN1	1
1:160726891:G:T	rs1328111	1	rs11582702	BIOSQTL	BIOS_eQTL_geneLevel	ENSG00000026751	T	2.2572e-31	-11.6513	0	G	+	1	160726891	SLAMF7	1
1:160726891:G:T	rs1328111	1	rs11582702	BIOSQTL	BIOS_eQTL_geneLevel	ENSG00000122223	T	2.45547e-08	-5.57626	3.45562e-05	G	+	1	160726891	CD244	1
1:160726891:G:T	rs1328111	1	rs11582702	BIOSQTL	BIOS_eQTL_geneLevel	ENSG00000179914	T	2.77781e-06	4.68676	0.00208386	G	-	1	160726891	ITLN1	1
1:160727986:C:T	rs11582702	1	rs11582702	eQTLcatalogue	GENCORD_ge_LCL	ENSG00000026751	C	4.90082e-09	-0.223918	2.45041e-05	C	-	1	160727986	SLAMF7	1
1:160727986:C:T	rs11582702	1	rs11582702	eQTLcatalogue	GEUVADIS_ge_LCL	ENSG00000026751	C	2.05525e-12	-0.144962	1.02763e-08	C	-	1	160727986	SLAMF7	1
1:160727986:C:T	rs11582702	1	rs11582702	eQTLcatalogue	TwinsUK_ge_LCL	ENSG00000026751	C	2.902e-34	-0.231792	1.451e-30	C	-	1	160727986	SLAMF7	1
1:160727986:C:T	rs11582702	1	rs11582702	eQTLcatalogue	TwinsUK_ge_LCL	ENSG00000122223	C	2.45061e-06	-0.135579	0.012253	C	-	1	160727986	CD244	1
1:160727986:C:T	rs11582702	1	rs11582702	eQTLcatalogue	TwinsUK_ge_LCL	ENSG00000122224	C	8.45887e-07	0.0966138	0.00422944	C	+	1	160727986	LY9	1
1:160727986:C:T	rs11582702	1	rs11582702	eQTLGen	eQTLGen_cis_eQTLs	ENSG00000026751	T	9.6307e-83	-19.2697	0	C	+	1	160727986	SLAMF7	1
1:160727986:C:T	rs11582702	1	rs11582702	eQTLGen	eQTLGen_cis_eQTLs	ENSG00000122223	T	1.2883e-25	-10.4622	0	C	+	1	160727986	CD244	1
1:160727986:C:T	rs11582702	1	rs11582702	eQTLGen	eQTLGen_cis_eQTLs	ENSG00000122224	T	1.3437e-14	7.7018	0	C	-	1	160727986	LY9	1
1:160727986:C:T	rs11582702	1	rs11582702	eQTLGen	eQTLGen_cis_eQTLs	ENSG00000158773	T	9.1421e-08	5.3431	0.00033327	C	-	1	160727986	USF1	1
1:160727986:C:T	rs11582702	1	rs11582702	eQTLGen	eQTLGen_cis_eQTLs	ENSG00000179914	T	2.7622e-14	7.6091	0	C	-	1	160727986	ITLN1	1
1:160727986:C:T	rs11582702	1	rs11582702	BIOSQTL	BIOS_eQTL_geneLevel	ENSG00000026751	T	7.67989e-31	-11.5465	0	C	+	1	160727986	SLAMF7	1
1:160727986:C:T	rs11582702	1	rs11582702	BIOSQTL	BIOS_eQTL_geneLevel	ENSG00000122223	T	2.6548e-08	-5.5628	4.026e-05	C	+	1	160727986	CD244	1
1:160727986:C:T	rs11582702	1	rs11582702	BIOSQTL	BIOS_eQTL_geneLevel	ENSG00000179914	T	1.96102e-06	4.75756	0.00153593	C	-	1	160727986	ITLN1	1
1:160728649:G:T	rs11265474	0.957474	rs11582702	eQTLcatalogue	GENCORD_ge_LCL	ENSG00000026751	G	2.30656e-08	-0.213364	0.000115328			1	160728649	SLAMF7	1
1:160728649:G:T	rs11265474	0.957474	rs11582702	eQTLcatalogue	GEUVADIS_ge_LCL	ENSG00000026751	G	2.31277e-13	-0.148422	1.15638e-09			1	160728649	SLAMF7	1
1:160732784:A:G	rs564883	0.99508	rs11582702	eQTLcatalogue	GENCORD_ge_LCL	ENSG00000026751	G	4.89044e-09	0.223924	2.44522e-05	A	-	1	160732784	SLAMF7	1
1:160732784:A:G	rs564883	0.99508	rs11582702	eQTLcatalogue	GEUVADIS_ge_LCL	ENSG00000026751	G	2.34818e-11	0.137611	1.17409e-07	A	-	1	160732784	SLAMF7	1
1:160732784:A:G	rs564883	0.99508	rs11582702	eQTLcatalogue	GEUVADIS_ge_LCL	ENSG00000122224	G	8.71145e-06	-0.170562	0.0435572	A	+	1	160732784	LY9	1
1:160732784:A:G	rs564883	0.99508	rs11582702	eQTLcatalogue	TwinsUK_ge_LCL	ENSG00000026751	G	1.64467e-34	0.232329	8.22335e-31	A	-	1	160732784	SLAMF7	1
1:160732784:A:G	rs564883	0.99508	rs11582702	eQTLcatalogue	TwinsUK_ge_LCL	ENSG00000122223	G	1.48598e-06	0.13829	0.0074299	A	-	1	160732784	CD244	1
1:160732784:A:G	rs564883	0.99508	rs11582702	eQTLcatalogue	TwinsUK_ge_LCL	ENSG00000122224	G	8.54369e-07	-0.0964975	0.00427184	A	+	1	160732784	LY9	1
1:160732784:A:G	rs564883	0.99508	rs11582702	eQTLGen	eQTLGen_cis_eQTLs	ENSG00000026751	G	6.7967e-82	-19.1684	0	A	+	1	160732784	SLAMF7	1
1:160732784:A:G	rs564883	0.99508	rs11582702	eQTLGen	eQTLGen_cis_eQTLs	ENSG00000122223	G	1.1278e-25	-10.4747	0	A	+	1	160732784	CD244	1
1:160732784:A:G	rs564883	0.99508	rs11582702	eQTLGen	eQTLGen_cis_eQTLs	ENSG00000122224	G	6.8294e-15	7.7878	0	A	-	1	160732784	LY9	1
1:160732784:A:G	rs564883	0.99508	rs11582702	eQTLGen	eQTLGen_cis_eQTLs	ENSG00000158773	G	1.4738e-07	5.2558	0.000494399	A	-	1	160732784	USF1	1
1:160732784:A:G	rs564883	0.99508	rs11582702	eQTLGen	eQTLGen_cis_eQTLs	ENSG00000179914	G	1.3908e-14	7.6974	0	A	-	1	160732784	ITLN1	1
1:160732784:A:G	rs564883	0.99508	rs11582702	BIOSQTL	BIOS_eQTL_geneLevel	ENSG00000026751	G	1.34235e-31	-11.6956	0	A	+	1	160732784	SLAMF7	1
1:160732784:A:G	rs564883	0.99508	rs11582702	BIOSQTL	BIOS_eQTL_geneLevel	ENSG00000122223	G	2.07775e-08	-5.60539	3.46881e-05	A	+	1	160732784	CD244	1
1:160732784:A:G	rs564883	0.99508	rs11582702	BIOSQTL	BIOS_eQTL_geneLevel	ENSG00000179914	G	1.83314e-06	4.77113	0.00144189	A	-	1	160732784	ITLN1	1
1:160734233:G:T	rs518242	0.980382	rs11582702	eQTLcatalogue	GENCORD_ge_LCL	ENSG00000026751	G	2.28779e-08	0.212505	0.00011439			1	160734233	SLAMF7	1
1:160734233:G:T	rs518242	0.980382	rs11582702	eQTLcatalogue	GEUVADIS_ge_LCL	ENSG00000026751	G	3.87663e-11	0.134893	1.93831e-07			1	160734233	SLAMF7	1
1:160734233:G:T	rs518242	0.980382	rs11582702	eQTLcatalogue	GEUVADIS_ge_LCL	ENSG00000122224	G	5.69842e-06	-0.172324	0.0284921			1	160734233	LY9	1
1:160734233:G:T	rs518242	0.980382	rs11582702	eQTLcatalogue	TwinsUK_ge_LCL	ENSG00000026751	G	1.64467e-34	0.232329	8.22335e-31			1	160734233	SLAMF7	1
1:160734233:G:T	rs518242	0.980382	rs11582702	eQTLcatalogue	TwinsUK_ge_LCL	ENSG00000122223	G	1.48598e-06	0.13829	0.0074299			1	160734233	CD244	1
1:160734233:G:T	rs518242	0.980382	rs11582702	eQTLcatalogue	TwinsUK_ge_LCL	ENSG00000122224	G	8.54369e-07	-0.0964975	0.00427184			1	160734233	LY9	1
1:160734233:G:T	rs518242	0.980382	rs11582702	eQTLGen	eQTLGen_cis_eQTLs	ENSG00000026751	G	1.1817e-81	-19.1394	0			1	160734233	SLAMF7	1
1:160734233:G:T	rs518242	0.980382	rs11582702	eQTLGen	eQTLGen_cis_eQTLs	ENSG00000122223	G	2.855e-26	-10.6039	0			1	160734233	CD244	1
1:160734233:G:T	rs518242	0.980382	rs11582702	eQTLGen	eQTLGen_cis_eQTLs	ENSG00000122224	G	1.7911e-14	7.6649	0			1	160734233	LY9	1
1:160734233:G:T	rs518242	0.980382	rs11582702	eQTLGen	eQTLGen_cis_eQTLs	ENSG00000158773	G	1.4851e-07	5.2545	0.000506884			1	160734233	USF1	1
1:160734233:G:T	rs518242	0.980382	rs11582702	eQTLGen	eQTLGen_cis_eQTLs	ENSG00000179914	G	2.801e-14	7.6073	0			1	160734233	ITLN1	1
1:160734233:G:T	rs518242	0.980382	rs11582702	BIOSQTL	BIOS_eQTL_geneLevel	ENSG00000026751	G	1.12746e-31	-11.7102	0			1	160734233	SLAMF7	1
1:160734233:G:T	rs518242	0.980382	rs11582702	BIOSQTL	BIOS_eQTL_geneLevel	ENSG00000122223	G	2.65785e-08	-5.56249	4.026e-05			1	160734233	CD244	1
1:160734233:G:T	rs518242	0.980382	rs11582702	BIOSQTL	BIOS_eQTL_geneLevel	ENSG00000179914	G	1.9825e-06	4.75522	0.00155055			1	160734233	ITLN1	1
1:160735520:A:T	rs12064520	0.868726	rs11582702	eQTLcatalogue	GENCORD_ge_LCL	ENSG00000026751	T	2.94173e-07	-0.18902	0.00147087			1	160735520	SLAMF7	1
1:160735520:A:T	rs12064520	0.868726	rs11582702	eQTLcatalogue	GEUVADIS_ge_LCL	ENSG00000026751	T	2.3163e-09	-0.114456	1.15815e-05			1	160735520	SLAMF7	1
1:160735520:A:T	rs12064520	0.868726	rs11582702	eQTLcatalogue	GEUVADIS_ge_LCL	ENSG00000122224	T	8.58452e-07	0.17432	0.00429226			1	160735520	LY9	1
1:160735520:A:T	rs12064520	0.868726	rs11582702	eQTLcatalogue	TwinsUK_ge_LCL	ENSG00000026751	T	8.03286e-34	-0.227339	4.01643e-30			1	160735520	SLAMF7	1
1:160735520:A:T	rs12064520	0.868726	rs11582702	eQTLcatalogue	TwinsUK_ge_LCL	ENSG00000122223	T	1.6406e-06	-0.135972	0.008203			1	160735520	CD244	1
1:160735520:A:T	rs12064520	0.868726	rs11582702	eQTLcatalogue	TwinsUK_ge_LCL	ENSG00000122224	T	4.33486e-06	0.0890822	0.0216743			1	160735520	LY9	1
1:160735520:A:T	rs12064520	0.868726	rs11582702	eQTLGen	eQTLGen_cis_eQTLs	ENSG00000026751	A	7.8077e-84	-19.3993	0			1	160735520	SLAMF7	1
1:160735520:A:T	rs12064520	0.868726	rs11582702	eQTLGen	eQTLGen_cis_eQTLs	ENSG00000122223	A	2.2089e-25	-10.4109	0			1	160735520	CD244	1
1:160735520:A:T	rs12064520	0.868726	rs11582702	eQTLGen	eQTLGen_cis_eQTLs	ENSG00000122224	A	4.7309e-17	8.3933	0			1	160735520	LY9	1
1:160735520:A:T	rs12064520	0.868726	rs11582702	eQTLGen	eQTLGen_cis_eQTLs	ENSG00000179914	A	1.3398e-24	10.2381	0			1	160735520	ITLN1	1
1:160735520:A:T	rs12064520	0.868726	rs11582702	BIOSQTL	BIOS_eQTL_geneLevel	ENSG00000026751	A	4.71075e-29	-11.1871	0			1	160735520	SLAMF7	1
1:160735520:A:T	rs12064520	0.868726	rs11582702	BIOSQTL	BIOS_eQTL_geneLevel	ENSG00000122223	A	1.02584e-08	-5.72623	1.76274e-05			1	160735520	CD244	1
1:160735520:A:T	rs12064520	0.868726	rs11582702	BIOSQTL	BIOS_eQTL_geneLevel	ENSG00000179914	A	1.39827e-08	5.67361	2.33454e-05			1	160735520	ITLN1	1
1:160735733:C:CA	rs35286167	0.975535	rs11582702	eQTLcatalogue	GENCORD_ge_LCL	ENSG00000026751	CA	3.10257e-08	-0.211068	0.000155128			1	160735733	SLAMF7	1
1:160735733:C:CA	rs35286167	0.975535	rs11582702	eQTLcatalogue	GEUVADIS_ge_LCL	ENSG00000026751	CA	1.27523e-12	-0.145083	6.37615e-09			1	160735733	SLAMF7	1
1:160735814:A:G	rs574491	0.868726	rs11582702	eQTLcatalogue	GENCORD_ge_LCL	ENSG00000026751	A	1.46179e-07	0.193886	0.000730895			1	160735814	SLAMF7	1
1:160735814:A:G	rs574491	0.868726	rs11582702	eQTLcatalogue	GEUVADIS_ge_LCL	ENSG00000026751	A	8.85569e-08	0.102873	0.000442785			1	160735814	SLAMF7	1
1:160735814:A:G	rs574491	0.868726	rs11582702	eQTLcatalogue	GEUVADIS_ge_LCL	ENSG00000122224	A	6.62005e-08	-0.190758	0.000331003			1	160735814	LY9	1
1:160735814:A:G	rs574491	0.868726	rs11582702	eQTLcatalogue	TwinsUK_ge_LCL	ENSG00000026751	A	8.03286e-34	0.227339	4.01643e-30			1	160735814	SLAMF7	1
1:160735814:A:G	rs574491	0.868726	rs11582702	eQTLcatalogue	TwinsUK_ge_LCL	ENSG00000122223	A	1.6406e-06	0.135972	0.008203			1	160735814	CD244	1
1:160735814:A:G	rs574491	0.868726	rs11582702	eQTLcatalogue	TwinsUK_ge_LCL	ENSG00000122224	A	4.33486e-06	-0.0890822	0.0216743			1	160735814	LY9	1
1:160735814:A:G	rs574491	0.868726	rs11582702	eQTLGen	eQTLGen_cis_eQTLs	ENSG00000026751	A	9.668e-83	-19.2695	0			1	160735814	SLAMF7	1
1:160735814:A:G	rs574491	0.868726	rs11582702	eQTLGen	eQTLGen_cis_eQTLs	ENSG00000122223	A	3.2697e-25	-10.3736	0			1	160735814	CD244	1
1:160735814:A:G	rs574491	0.868726	rs11582702	eQTLGen	eQTLGen_cis_eQTLs	ENSG00000122224	A	1.7185e-17	8.5114	0			1	160735814	LY9	1
1:160735814:A:G	rs574491	0.868726	rs11582702	eQTLGen	eQTLGen_cis_eQTLs	ENSG00000162747	A	1.535e-05	-4.3235	0.0423736			1	160735814	FCGR3B	1
1:160735814:A:G	rs574491	0.868726	rs11582702	eQTLGen	eQTLGen_cis_eQTLs	ENSG00000179914	A	1.4552e-24	10.2302	0			1	160735814	ITLN1	1
1:160735814:A:G	rs574491	0.868726	rs11582702	BIOSQTL	BIOS_eQTL_geneLevel	ENSG00000026751	A	5.15526e-29	-11.1791	0			1	160735814	SLAMF7	1
1:160735814:A:G	rs574491	0.868726	rs11582702	BIOSQTL	BIOS_eQTL_geneLevel	ENSG00000122223	A	9.21385e-09	-5.74458	1.76668e-05			1	160735814	CD244	1
1:160735814:A:G	rs574491	0.868726	rs11582702	BIOSQTL	BIOS_eQTL_geneLevel	ENSG00000179914	A	1.22795e-08	5.69593	2.34206e-05			1	160735814	ITLN1	1
1:160736272:A:G	rs579821	0.975535	rs11582702	eQTLcatalogue	GENCORD_ge_LCL	ENSG00000026751	G	1.37487e-08	0.216333	6.87435e-05			1	160736272	SLAMF7	1
1:160736272:A:G	rs579821	0.975535	rs11582702	eQTLcatalogue	GEUVADIS_ge_LCL	ENSG00000026751	G	5.25252e-12	0.136558	2.62626e-08			1	160736272	SLAMF7	1
1:160736272:A:G	rs579821	0.975535	rs11582702	eQTLcatalogue	GEUVADIS_ge_LCL	ENSG00000122224	G	7.69898e-06	-0.16518	0.0384949			1	160736272	LY9	1
1:160736272:A:G	rs579821	0.975535	rs11582702	eQTLcatalogue	TwinsUK_ge_LCL	ENSG00000026751	G	8.27117e-35	0.233982	4.13558e-31			1	160736272	SLAMF7	1
1:160736272:A:G	rs579821	0.975535	rs11582702	eQTLcatalogue	TwinsUK_ge_LCL	ENSG00000122223	G	1.03582e-06	0.140757	0.0051791			1	160736272	CD244	1
1:160736272:A:G	rs579821	0.975535	rs11582702	eQTLcatalogue	TwinsUK_ge_LCL	ENSG00000122224	G	1.28788e-06	-0.0952732	0.0064394			1	160736272	LY9	1
1:160736272:A:G	rs579821	0.975535	rs11582702	eQTLGen	eQTLGen_cis_eQTLs	ENSG00000026751	G	9.3015e-83	-19.2715	0			1	160736272	SLAMF7	1
1:160736272:A:G	rs579821	0.975535	rs11582702	eQTLGen	eQTLGen_cis_eQTLs	ENSG00000122223	G	6.3236e-26	-10.5293	0			1	160736272	CD244	1
1:160736272:A:G	rs579821	0.975535	rs11582702	eQTLGen	eQTLGen_cis_eQTLs	ENSG00000122224	G	3.8548e-14	7.5659	0			1	160736272	LY9	1
1:160736272:A:G	rs579821	0.975535	rs11582702	eQTLGen	eQTLGen_cis_eQTLs	ENSG00000158773	G	6.7163e-08	5.3986	0.000277567			1	160736272	USF1	1
1:160736272:A:G	rs579821	0.975535	rs11582702	eQTLGen	eQTLGen_cis_eQTLs	ENSG00000179914	G	1.5909e-14	7.68	0			1	160736272	ITLN1	1
1:160736272:A:G	rs579821	0.975535	rs11582702	BIOSQTL	BIOS_eQTL_geneLevel	ENSG00000026751	G	1.68272e-31	-11.6762	0			1	160736272	SLAMF7	1
1:160736272:A:G	rs579821	0.975535	rs11582702	BIOSQTL	BIOS_eQTL_geneLevel	ENSG00000122223	G	1.58961e-08	-5.65153	2.32829e-05			1	160736272	CD244	1
1:160736272:A:G	rs579821	0.975535	rs11582702	BIOSQTL	BIOS_eQTL_geneLevel	ENSG00000179914	G	1.33951e-06	4.83388	0.00113885			1	160736272	ITLN1	1
1:160737621:A:G	rs546757	0.868726	rs11582702	eQTLcatalogue	GENCORD_ge_LCL	ENSG00000026751	G	1.45248e-07	0.193961	0.00072624			1	160737621	SLAMF7	1
1:160737621:A:G	rs546757	0.868726	rs11582702	eQTLcatalogue	GEUVADIS_ge_LCL	ENSG00000026751	G	7.62725e-10	0.111911	3.81363e-06			1	160737621	SLAMF7	1
1:160737621:A:G	rs546757	0.868726	rs11582702	eQTLcatalogue	GEUVADIS_ge_LCL	ENSG00000122224	G	2.55444e-06	-0.158548	0.0127722			1	160737621	LY9	1
1:160737621:A:G	rs546757	0.868726	rs11582702	eQTLcatalogue	TwinsUK_ge_LCL	ENSG00000026751	G	8.03286e-34	0.227339	4.01643e-30			1	160737621	SLAMF7	1
1:160737621:A:G	rs546757	0.868726	rs11582702	eQTLcatalogue	TwinsUK_ge_LCL	ENSG00000122223	G	1.6406e-06	0.135972	0.008203			1	160737621	CD244	1
1:160737621:A:G	rs546757	0.868726	rs11582702	eQTLcatalogue	TwinsUK_ge_LCL	ENSG00000122224	G	4.33486e-06	-0.0890822	0.0216743			1	160737621	LY9	1
1:160737621:A:G	rs546757	0.868726	rs11582702	eQTLGen	eQTLGen_cis_eQTLs	ENSG00000026751	G	4.875e-84	-19.4236	0			1	160737621	SLAMF7	1
1:160737621:A:G	rs546757	0.868726	rs11582702	eQTLGen	eQTLGen_cis_eQTLs	ENSG00000122223	G	7.3452e-25	-10.2959	0			1	160737621	CD244	1
1:160737621:A:G	rs546757	0.868726	rs11582702	eQTLGen	eQTLGen_cis_eQTLs	ENSG00000122224	G	2.3187e-17	8.4768	0			1	160737621	LY9	1
1:160737621:A:G	rs546757	0.868726	rs11582702	eQTLGen	eQTLGen_cis_eQTLs	ENSG00000179914	G	3.7546e-24	10.138	0			1	160737621	ITLN1	1
1:160737621:A:G	rs546757	0.868726	rs11582702	BIOSQTL	BIOS_eQTL_geneLevel	ENSG00000026751	G	3.75049e-29	-11.2072	0			1	160737621	SLAMF7	1
1:160737621:A:G	rs546757	0.868726	rs11582702	BIOSQTL	BIOS_eQTL_geneLevel	ENSG00000122223	G	9.21385e-09	-5.74458	1.76668e-05			1	160737621	CD244	1
1:160737621:A:G	rs546757	0.868726	rs11582702	BIOSQTL	BIOS_eQTL_geneLevel	ENSG00000179914	G	1.56574e-08	5.6543	2.32883e-05			1	160737621	ITLN1	1
1:160738007:A:C	1:160738007:A:C	0.868726	rs11582702	eQTLcatalogue	GENCORD_ge_LCL	ENSG00000026751	C	1.46246e-07	0.193883	0.00073123			1	160738007	SLAMF7	1
1:160738007:A:C	1:160738007:A:C	0.868726	rs11582702	eQTLcatalogue	GEUVADIS_ge_LCL	ENSG00000026751	C	5.80889e-09	0.109659	2.90444e-05			1	160738007	SLAMF7	1
1:160738007:A:C	1:160738007:A:C	0.868726	rs11582702	eQTLcatalogue	GEUVADIS_ge_LCL	ENSG00000122224	C	1.81099e-07	-0.181193	0.000905495			1	160738007	LY9	1
1:160738007:A:C	1:160738007:A:C	0.868726	rs11582702	eQTLGen	eQTLGen_cis_eQTLs	ENSG00000122224	C	9.8606e-07	4.8945	0.00306797			1	160738007	LY9	1
1:160738007:C:G	1:160738007:C:G	0.868726	rs11582702	eQTLcatalogue	GENCORD_ge_LCL	ENSG00000026751	C	3.23254e-08	-0.210754	0.000161627			1	160738007	SLAMF7	1
1:160738007:C:G	1:160738007:C:G	0.868726	rs11582702	eQTLcatalogue	GEUVADIS_ge_LCL	ENSG00000026751	C	9.0177e-13	-0.146054	4.50885e-09			1	160738007	SLAMF7	1
1:160738146:C:T	rs528095	0.868726	rs11582702	eQTLcatalogue	GENCORD_ge_LCL	ENSG00000026751	T	1.46246e-07	0.193883	0.00073123			1	160738146	SLAMF7	1
1:160738146:C:T	rs528095	0.868726	rs11582702	eQTLcatalogue	GEUVADIS_ge_LCL	ENSG00000026751	T	6.15251e-09	0.109882	3.07625e-05			1	160738146	SLAMF7	1
1:160738146:C:T	rs528095	0.868726	rs11582702	eQTLcatalogue	GEUVADIS_ge_LCL	ENSG00000122224	T	1.25688e-07	-0.184122	0.00062844			1	160738146	LY9	1
1:160738146:C:T	rs528095	0.868726	rs11582702	eQTLcatalogue	TwinsUK_ge_LCL	ENSG00000026751	T	8.03286e-34	0.227339	4.01643e-30			1	160738146	SLAMF7	1
1:160738146:C:T	rs528095	0.868726	rs11582702	eQTLcatalogue	TwinsUK_ge_LCL	ENSG00000122223	T	1.6406e-06	0.135972	0.008203			1	160738146	CD244	1
1:160738146:C:T	rs528095	0.868726	rs11582702	eQTLcatalogue	TwinsUK_ge_LCL	ENSG00000122224	T	4.33486e-06	-0.0890822	0.0216743			1	160738146	LY9	1
1:160738146:C:T	rs528095	0.868726	rs11582702	eQTLGen	eQTLGen_cis_eQTLs	ENSG00000026751	T	1.1429e-83	-19.3798	0			1	160738146	SLAMF7	1
1:160738146:C:T	rs528095	0.868726	rs11582702	eQTLGen	eQTLGen_cis_eQTLs	ENSG00000122223	T	1.6768e-25	-10.4372	0			1	160738146	CD244	1
1:160738146:C:T	rs528095	0.868726	rs11582702	eQTLGen	eQTLGen_cis_eQTLs	ENSG00000122224	T	2.4836e-17	8.4687	0			1	160738146	LY9	1
1:160738146:C:T	rs528095	0.868726	rs11582702	eQTLGen	eQTLGen_cis_eQTLs	ENSG00000179914	T	1.2962e-24	10.2413	0			1	160738146	ITLN1	1
1:160738146:C:T	rs528095	0.868726	rs11582702	BIOSQTL	BIOS_eQTL_geneLevel	ENSG00000026751	T	5.15526e-29	-11.1791	0			1	160738146	SLAMF7	1
1:160738146:C:T	rs528095	0.868726	rs11582702	BIOSQTL	BIOS_eQTL_geneLevel	ENSG00000122223	T	9.21385e-09	-5.74458	1.76668e-05			1	160738146	CD244	1
1:160738146:C:T	rs528095	0.868726	rs11582702	BIOSQTL	BIOS_eQTL_geneLevel	ENSG00000179914	T	1.22795e-08	5.69593	2.34206e-05			1	160738146	ITLN1	1
1:160739371:C:G	rs564833	0.859235	rs11582702	eQTLcatalogue	GENCORD_ge_LCL	ENSG00000026751	G	8.57543e-08	0.196747	0.000428771			1	160739371	SLAMF7	1
1:160739371:C:G	rs564833	0.859235	rs11582702	eQTLcatalogue	GEUVADIS_ge_LCL	ENSG00000026751	G	3.2703e-08	0.105206	0.000163515			1	160739371	SLAMF7	1
1:160739371:C:G	rs564833	0.859235	rs11582702	eQTLcatalogue	GEUVADIS_ge_LCL	ENSG00000122224	G	2.33562e-08	-0.195236	0.000116781			1	160739371	LY9	1
1:160739371:C:G	rs564833	0.859235	rs11582702	eQTLcatalogue	TwinsUK_ge_LCL	ENSG00000026751	G	8.03286e-34	0.227339	4.01643e-30			1	160739371	SLAMF7	1
1:160739371:C:G	rs564833	0.859235	rs11582702	eQTLcatalogue	TwinsUK_ge_LCL	ENSG00000122223	G	1.6406e-06	0.135972	0.008203			1	160739371	CD244	1
1:160739371:C:G	rs564833	0.859235	rs11582702	eQTLcatalogue	TwinsUK_ge_LCL	ENSG00000122224	G	4.33486e-06	-0.0890822	0.0216743			1	160739371	LY9	1
1:160739371:C:G	rs564833	0.859235	rs11582702	eQTLGen	eQTLGen_cis_eQTLs	ENSG00000026751	G	4.4257e-83	-19.3098	0			1	160739371	SLAMF7	1
1:160739371:C:G	rs564833	0.859235	rs11582702	eQTLGen	eQTLGen_cis_eQTLs	ENSG00000122223	G	8.3501e-26	-10.5031	0			1	160739371	CD244	1
1:160739371:C:G	rs564833	0.859235	rs11582702	eQTLGen	eQTLGen_cis_eQTLs	ENSG00000122224	G	2.0557e-17	8.4907	0			1	160739371	LY9	1
1:160739371:C:G	rs564833	0.859235	rs11582702	eQTLGen	eQTLGen_cis_eQTLs	ENSG00000179914	G	5.0286e-25	10.3325	0			1	160739371	ITLN1	1
1:160739371:C:G	rs564833	0.859235	rs11582702	BIOSQTL	BIOS_eQTL_geneLevel	ENSG00000026751	G	7.09654e-29	-11.1507	0			1	160739371	SLAMF7	1
1:160739371:C:G	rs564833	0.859235	rs11582702	BIOSQTL	BIOS_eQTL_geneLevel	ENSG00000122223	G	4.19791e-09	-5.87617	5.98372e-06			1	160739371	CD244	1
1:160739371:C:G	rs564833	0.859235	rs11582702	BIOSQTL	BIOS_eQTL_geneLevel	ENSG00000179914	G	1.12976e-08	5.71019	2.3459e-05			1	160739371	ITLN1	1
1:160740103:A:G	rs477299	0.859235	rs11582702	eQTLcatalogue	GENCORD_ge_LCL	ENSG00000026751	G	8.59039e-08	0.196748	0.000429519			1	160740103	SLAMF7	1
1:160740103:A:G	rs477299	0.859235	rs11582702	eQTLcatalogue	GEUVADIS_ge_LCL	ENSG00000026751	G	1.12668e-07	0.102894	0.00056334			1	160740103	SLAMF7	1
1:160740103:A:G	rs477299	0.859235	rs11582702	eQTLcatalogue	GEUVADIS_ge_LCL	ENSG00000122224	G	1.30547e-08	-0.202081	6.52735e-05			1	160740103	LY9	1
1:160740103:A:G	rs477299	0.859235	rs11582702	eQTLcatalogue	TwinsUK_ge_LCL	ENSG00000026751	G	2.31299e-32	0.224915	1.1565e-28			1	160740103	SLAMF7	1
1:160740103:A:G	rs477299	0.859235	rs11582702	eQTLcatalogue	TwinsUK_ge_LCL	ENSG00000122223	G	4.7173e-07	0.143946	0.00235865			1	160740103	CD244	1
1:160740103:A:G	rs477299	0.859235	rs11582702	eQTLcatalogue	TwinsUK_ge_LCL	ENSG00000122224	G	2.45747e-06	-0.0920921	0.0122874			1	160740103	LY9	1
1:160740103:A:G	rs477299	0.859235	rs11582702	eQTLGen	eQTLGen_cis_eQTLs	ENSG00000026751	G	1.0902e-81	-19.1438	0			1	160740103	SLAMF7	1
1:160740103:A:G	rs477299	0.859235	rs11582702	eQTLGen	eQTLGen_cis_eQTLs	ENSG00000122223	G	6.1513e-26	-10.5319	0			1	160740103	CD244	1
1:160740103:A:G	rs477299	0.859235	rs11582702	eQTLGen	eQTLGen_cis_eQTLs	ENSG00000122224	G	2.3548e-17	8.4749	0			1	160740103	LY9	1
1:160740103:A:G	rs477299	0.859235	rs11582702	eQTLGen	eQTLGen_cis_eQTLs	ENSG00000179914	G	5.7822e-25	10.3192	0			1	160740103	ITLN1	1
1:160740103:A:G	rs477299	0.859235	rs11582702	BIOSQTL	BIOS_eQTL_geneLevel	ENSG00000026751	G	6.78452e-29	-11.1547	0			1	160740103	SLAMF7	1
1:160740103:A:G	rs477299	0.859235	rs11582702	BIOSQTL	BIOS_eQTL_geneLevel	ENSG00000122223	G	4.46434e-09	-5.86584	5.97657e-06			1	160740103	CD244	1
1:160740103:A:G	rs477299	0.859235	rs11582702	BIOSQTL	BIOS_eQTL_geneLevel	ENSG00000179914	G	9.90194e-09	5.73251	1.76439e-05			1	160740103	ITLN1	1
1:160740706:A:G	rs504170	0.859235	rs11582702	eQTLcatalogue	GENCORD_ge_LCL	ENSG00000026751	A	8.57157e-08	0.196763	0.000428578			1	160740706	SLAMF7	1
1:160740706:A:G	rs504170	0.859235	rs11582702	eQTLcatalogue	GEUVADIS_ge_LCL	ENSG00000026751	A	3.2703e-08	0.105206	0.000163515			1	160740706	SLAMF7	1
1:160740706:A:G	rs504170	0.859235	rs11582702	eQTLcatalogue	GEUVADIS_ge_LCL	ENSG00000122224	A	2.33562e-08	-0.195236	0.000116781			1	160740706	LY9	1
1:160740706:A:G	rs504170	0.859235	rs11582702	eQTLcatalogue	TwinsUK_ge_LCL	ENSG00000026751	A	2.92903e-31	0.22256	1.46452e-27			1	160740706	SLAMF7	1
1:160740706:A:G	rs504170	0.859235	rs11582702	eQTLcatalogue	TwinsUK_ge_LCL	ENSG00000122223	A	8.76258e-07	0.141312	0.00438129			1	160740706	CD244	1
1:160740706:A:G	rs504170	0.859235	rs11582702	eQTLcatalogue	TwinsUK_ge_LCL	ENSG00000122224	A	1.58697e-06	-0.0942329	0.00793485			1	160740706	LY9	1
1:160740706:A:G	rs504170	0.859235	rs11582702	eQTLGen	eQTLGen_cis_eQTLs	ENSG00000026751	A	2.3258e-83	-19.3431	0			1	160740706	SLAMF7	1
1:160740706:A:G	rs504170	0.859235	rs11582702	eQTLGen	eQTLGen_cis_eQTLs	ENSG00000122223	A	5.156e-26	-10.5485	0			1	160740706	CD244	1
1:160740706:A:G	rs504170	0.859235	rs11582702	eQTLGen	eQTLGen_cis_eQTLs	ENSG00000122224	A	2.6555e-17	8.4609	0			1	160740706	LY9	1
1:160740706:A:G	rs504170	0.859235	rs11582702	eQTLGen	eQTLGen_cis_eQTLs	ENSG00000179914	A	2.8475e-25	10.387	0			1	160740706	ITLN1	1
1:160740706:A:G	rs504170	0.859235	rs11582702	BIOSQTL	BIOS_eQTL_geneLevel	ENSG00000026751	A	6.25679e-29	-11.1619	0			1	160740706	SLAMF7	1
1:160740706:A:G	rs504170	0.859235	rs11582702	BIOSQTL	BIOS_eQTL_geneLevel	ENSG00000122223	A	6.70305e-09	-5.79812	1.18483e-05			1	160740706	CD244	1
1:160740706:A:G	rs504170	0.859235	rs11582702	BIOSQTL	BIOS_eQTL_geneLevel	ENSG00000179914	A	1.05153e-08	5.72224	2.34893e-05			1	160740706	ITLN1	1
1:160741299:C:T	rs2176873	0.970616	rs11582702	eQTLcatalogue	GENCORD_ge_LCL	ENSG00000026751	C	3.88823e-09	-0.225338	1.94411e-05			1	160741299	SLAMF7	1
1:160741299:C:T	rs2176873	0.970616	rs11582702	eQTLcatalogue	GEUVADIS_ge_LCL	ENSG00000026751	C	1.67577e-12	-0.143807	8.37885e-09			1	160741299	SLAMF7	1
1:160741299:C:T	rs2176873	0.970616	rs11582702	eQTLcatalogue	TwinsUK_ge_LCL	ENSG00000026751	C	3.45419e-32	-0.229315	1.7271e-28			1	160741299	SLAMF7	1
1:160741299:C:T	rs2176873	0.970616	rs11582702	eQTLcatalogue	TwinsUK_ge_LCL	ENSG00000122223	C	5.31252e-07	-0.146468	0.00265626			1	160741299	CD244	1
1:160741299:C:T	rs2176873	0.970616	rs11582702	eQTLcatalogue	TwinsUK_ge_LCL	ENSG00000122224	C	4.26181e-07	0.100812	0.0021309			1	160741299	LY9	1
1:160741299:C:T	rs2176873	0.970616	rs11582702	eQTLGen	eQTLGen_cis_eQTLs	ENSG00000026751	T	1.6096e-82	-19.2432	0			1	160741299	SLAMF7	1
1:160741299:C:T	rs2176873	0.970616	rs11582702	eQTLGen	eQTLGen_cis_eQTLs	ENSG00000122223	T	1.0371e-27	-10.9095	0			1	160741299	CD244	1
1:160741299:C:T	rs2176873	0.970616	rs11582702	eQTLGen	eQTLGen_cis_eQTLs	ENSG00000122224	T	2.5446e-14	7.6198	0			1	160741299	LY9	1
1:160741299:C:T	rs2176873	0.970616	rs11582702	eQTLGen	eQTLGen_cis_eQTLs	ENSG00000158773	T	1.3436e-07	5.2729	0.0004511			1	160741299	USF1	1
1:160741299:C:T	rs2176873	0.970616	rs11582702	eQTLGen	eQTLGen_cis_eQTLs	ENSG00000179914	T	2.5822e-15	7.9097	0			1	160741299	ITLN1	1
1:160741299:C:T	rs2176873	0.970616	rs11582702	BIOSQTL	BIOS_eQTL_geneLevel	ENSG00000026751	T	2.45616e-31	-11.644	0			1	160741299	SLAMF7	1
1:160741299:C:T	rs2176873	0.970616	rs11582702	BIOSQTL	BIOS_eQTL_geneLevel	ENSG00000122223	T	5.44396e-09	-5.83298	1.19048e-05			1	160741299	CD244	1
1:160741299:C:T	rs2176873	0.970616	rs11582702	BIOSQTL	BIOS_eQTL_geneLevel	ENSG00000179914	T	1.10474e-06	4.87205	0.000955963			1	160741299	ITLN1	1
1:160743749:G:T	rs12068654	0.965787	rs11582702	eQTLcatalogue	GENCORD_ge_LCL	ENSG00000026751	T	7.24404e-09	-0.221718	3.62202e-05			1	160743749	SLAMF7	1
1:160743749:G:T	rs12068654	0.965787	rs11582702	eQTLcatalogue	GEUVADIS_ge_LCL	ENSG00000026751	T	5.59541e-12	-0.138747	2.7977e-08			1	160743749	SLAMF7	1
1:160743749:G:T	rs12068654	0.965787	rs11582702	eQTLcatalogue	GEUVADIS_ge_LCL	ENSG00000122224	T	2.15642e-06	0.177738	0.0107821			1	160743749	LY9	1
1:160743749:G:T	rs12068654	0.965787	rs11582702	eQTLcatalogue	TwinsUK_ge_LCL	ENSG00000026751	T	5.28949e-32	-0.228914	2.64474e-28			1	160743749	SLAMF7	1
1:160743749:G:T	rs12068654	0.965787	rs11582702	eQTLcatalogue	TwinsUK_ge_LCL	ENSG00000122223	T	6.21313e-07	-0.145731	0.00310656			1	160743749	CD244	1
1:160743749:G:T	rs12068654	0.965787	rs11582702	eQTLcatalogue	TwinsUK_ge_LCL	ENSG00000122224	T	3.70302e-07	0.101412	0.00185151			1	160743749	LY9	1
1:160743749:G:T	rs12068654	0.965787	rs11582702	eQTLGen	eQTLGen_cis_eQTLs	ENSG00000026751	G	4.0126e-82	-19.1958	0			1	160743749	SLAMF7	1
1:160743749:G:T	rs12068654	0.965787	rs11582702	eQTLGen	eQTLGen_cis_eQTLs	ENSG00000122223	G	1.145e-27	-10.9005	0			1	160743749	CD244	1
1:160743749:G:T	rs12068654	0.965787	rs11582702	eQTLGen	eQTLGen_cis_eQTLs	ENSG00000122224	G	1.5614e-14	7.6825	0			1	160743749	LY9	1
1:160743749:G:T	rs12068654	0.965787	rs11582702	eQTLGen	eQTLGen_cis_eQTLs	ENSG00000158773	G	5.8471e-07	4.9964	0.00190259			1	160743749	USF1	1
1:160743749:G:T	rs12068654	0.965787	rs11582702	eQTLGen	eQTLGen_cis_eQTLs	ENSG00000179914	G	5.9313e-15	7.8055	0			1	160743749	ITLN1	1
1:160743749:G:T	rs12068654	0.965787	rs11582702	BIOSQTL	BIOS_eQTL_geneLevel	ENSG00000026751	G	1.23316e-31	-11.7028	0			1	160743749	SLAMF7	1
1:160743749:G:T	rs12068654	0.965787	rs11582702	BIOSQTL	BIOS_eQTL_geneLevel	ENSG00000122223	G	4.82784e-09	-5.85285	5.96944e-06			1	160743749	CD244	1
1:160743749:G:T	rs12068654	0.965787	rs11582702	BIOSQTL	BIOS_eQTL_geneLevel	ENSG00000179914	G	1.05229e-06	4.88169	0.000925974			1	160743749	ITLN1	1
1:160743826:C:G	rs12082740	0.965754	rs11582702	eQTLcatalogue	GENCORD_ge_LCL	ENSG00000026751	C	1.8403e-08	-0.214147	9.2015e-05			1	160743826	SLAMF7	1
1:160743826:C:G	rs12082740	0.965754	rs11582702	eQTLcatalogue	GEUVADIS_ge_LCL	ENSG00000026751	C	5.26788e-13	-0.147046	2.63394e-09			1	160743826	SLAMF7	1
1:160743826:C:G	rs12082740	0.965754	rs11582702	eQTLcatalogue	TwinsUK_ge_LCL	ENSG00000026751	C	5.28949e-32	-0.228914	2.64474e-28			1	160743826	SLAMF7	1
1:160743826:C:G	rs12082740	0.965754	rs11582702	eQTLcatalogue	TwinsUK_ge_LCL	ENSG00000122223	C	6.21313e-07	-0.145731	0.00310656			1	160743826	CD244	1
1:160743826:C:G	rs12082740	0.965754	rs11582702	eQTLcatalogue	TwinsUK_ge_LCL	ENSG00000122224	C	3.70302e-07	0.101412	0.00185151			1	160743826	LY9	1
1:160743826:C:G	rs12082740	0.965754	rs11582702	eQTLGen	eQTLGen_cis_eQTLs	ENSG00000026751	G	4.1222e-82	-19.1943	0			1	160743826	SLAMF7	1
1:160743826:C:G	rs12082740	0.965754	rs11582702	eQTLGen	eQTLGen_cis_eQTLs	ENSG00000122223	G	6.5617e-27	-10.7404	0			1	160743826	CD244	1
1:160743826:C:G	rs12082740	0.965754	rs11582702	eQTLGen	eQTLGen_cis_eQTLs	ENSG00000122224	G	1.4238e-14	7.6942	0			1	160743826	LY9	1
1:160743826:C:G	rs12082740	0.965754	rs11582702	eQTLGen	eQTLGen_cis_eQTLs	ENSG00000158773	G	1.0196e-07	5.3233	0.000351759			1	160743826	USF1	1
1:160743826:C:G	rs12082740	0.965754	rs11582702	eQTLGen	eQTLGen_cis_eQTLs	ENSG00000179914	G	1.0163e-14	7.7373	0			1	160743826	ITLN1	1
1:160743826:C:G	rs12082740	0.965754	rs11582702	BIOSQTL	BIOS_eQTL_geneLevel	ENSG00000026751	G	2.2572e-31	-11.6514	0			1	160743826	SLAMF7	1
1:160743826:C:G	rs12082740	0.965754	rs11582702	BIOSQTL	BIOS_eQTL_geneLevel	ENSG00000122223	G	3.71068e-09	-5.89652	6.00204e-06			1	160743826	CD244	1
1:160743826:C:G	rs12082740	0.965754	rs11582702	BIOSQTL	BIOS_eQTL_geneLevel	ENSG00000179914	G	1.40566e-06	4.82435	0.00117329			1	160743826	ITLN1	1
8:11111957:C:T	rs1865517	0.992732	rs2251301	eQTLGen	eQTLGen_cis_eQTLs	ENSG00000079459	T	3.6986e-58	-16.0768	0			8	11111957	FDFT1	1
8:11111957:C:T	rs1865517	0.992732	rs2251301	eQTLGen	eQTLGen_cis_eQTLs	ENSG00000104643	T	1.425e-07	-5.2618	0.000469454			8	11111957	MTMR9	1
8:11111957:C:T	rs1865517	0.992732	rs2251301	eQTLGen	eQTLGen_cis_eQTLs	ENSG00000136573	T	1.0564e-39	13.186	0			8	11111957	BLK	1
8:11111957:C:T	rs1865517	0.992732	rs2251301	eQTLGen	eQTLGen_cis_eQTLs	ENSG00000154319	T	6.4054e-60	-16.3263	0			8	11111957	FAM167A	1
8:11111957:C:T	rs1865517	0.992732	rs2251301	eQTLGen	eQTLGen_cis_eQTLs	ENSG00000154328	T	2.5337e-11	-6.6714	0			8	11111957	NEIL2	1
8:11111957:C:T	rs1865517	0.992732	rs2251301	eQTLGen	eQTLGen_cis_eQTLs	ENSG00000171044	T	7.5325e-09	5.7787	4.51234e-05			8	11111957	XKR6	1
8:11111957:C:T	rs1865517	0.992732	rs2251301	eQTLGen	eQTLGen_cis_eQTLs	ENSG00000177710	T	2.6762e-08	5.5616	0.000114606			8	11111957	SLC35G5	1
8:11111957:C:T	rs1865517	0.992732	rs2251301	BIOSQTL	BIOS_eQTL_geneLevel	ENSG00000154319	T	3.36684e-23	-9.92117	0			8	11111957	FAM167A	1
8:11111957:C:T	rs1865517	0.992732	rs2251301	BIOSQTL	BIOS_eQTL_geneLevel	ENSG00000177710	T	1.01433e-10	6.46495	0			8	11111957	SLC35G5	1
8:11115503:A:G	rs11782107	1	rs2251301	eQTLcatalogue	Lepik_2017_ge_blood	ENSG00000154319	A	9.68853e-06	-0.276792	0.0484427			8	11115503	FAM167A	1
8:11115503:A:G	rs11782107	1	rs2251301	eQTLGen	eQTLGen_cis_eQTLs	ENSG00000079459	G	1.4188e-59	-16.2776	0			8	11115503	FDFT1	1
8:11115503:A:G	rs11782107	1	rs2251301	eQTLGen	eQTLGen_cis_eQTLs	ENSG00000104643	G	8.747e-08	-5.351	0.00033348			8	11115503	MTMR9	1
8:11115503:A:G	rs11782107	1	rs2251301	eQTLGen	eQTLGen_cis_eQTLs	ENSG00000136573	G	2.6245e-39	13.1173	0			8	11115503	BLK	1
8:11115503:A:G	rs11782107	1	rs2251301	eQTLGen	eQTLGen_cis_eQTLs	ENSG00000154319	G	3.8523e-60	-16.3573	0			8	11115503	FAM167A	1
8:11115503:A:G	rs11782107	1	rs2251301	eQTLGen	eQTLGen_cis_eQTLs	ENSG00000154328	G	1.5665e-11	-6.7414	0			8	11115503	NEIL2	1
8:11115503:A:G	rs11782107	1	rs2251301	eQTLGen	eQTLGen_cis_eQTLs	ENSG00000171044	G	1.5749e-08	5.6533	8.3232e-05			8	11115503	XKR6	1
8:11115503:A:G	rs11782107	1	rs2251301	eQTLGen	eQTLGen_cis_eQTLs	ENSG00000177710	G	7.1246e-08	5.3881	0.000289983			8	11115503	SLC35G5	1
8:11115503:A:G	rs11782107	1	rs2251301	BIOSQTL	BIOS_eQTL_geneLevel	ENSG00000154319	G	9.07555e-24	-10.0511	0			8	11115503	FAM167A	1
8:11115503:A:G	rs11782107	1	rs2251301	BIOSQTL	BIOS_eQTL_geneLevel	ENSG00000177710	G	1.86093e-10	6.37246	0			8	11115503	SLC35G5	1
8:11116321:A:G	rs13268130	1	rs2251301	eQTLGen	eQTLGen_cis_eQTLs	ENSG00000079459	A	5.7994e-59	-16.1913	0			8	11116321	FDFT1	1
8:11116321:A:G	rs13268130	1	rs2251301	eQTLGen	eQTLGen_cis_eQTLs	ENSG00000104643	A	1.2165e-07	-5.291	0.000394984			8	11116321	MTMR9	1
8:11116321:A:G	rs13268130	1	rs2251301	eQTLGen	eQTLGen_cis_eQTLs	ENSG00000136573	A	9.6789e-40	13.1926	0			8	11116321	BLK	1
8:11116321:A:G	rs13268130	1	rs2251301	eQTLGen	eQTLGen_cis_eQTLs	ENSG00000154319	A	3.9939e-60	-16.3552	0			8	11116321	FAM167A	1
8:11116321:A:G	rs13268130	1	rs2251301	eQTLGen	eQTLGen_cis_eQTLs	ENSG00000154328	A	1.6597e-11	-6.733	0			8	11116321	NEIL2	1
8:11116321:A:G	rs13268130	1	rs2251301	eQTLGen	eQTLGen_cis_eQTLs	ENSG00000171044	A	8.9667e-09	5.7493	5.79337e-05			8	11116321	XKR6	1
8:11116321:A:G	rs13268130	1	rs2251301	eQTLGen	eQTLGen_cis_eQTLs	ENSG00000177710	A	4.837e-08	5.4574	0.000189897			8	11116321	SLC35G5	1
8:11116321:A:G	rs13268130	1	rs2251301	BIOSQTL	BIOS_eQTL_geneLevel	ENSG00000154319	A	3.10116e-23	-9.92924	0			8	11116321	FAM167A	1
8:11116321:A:G	rs13268130	1	rs2251301	BIOSQTL	BIOS_eQTL_geneLevel	ENSG00000177710	A	1.15296e-10	6.44553	0			8	11116321	SLC35G5	1
8:11116321:A:G	rs13268130	1	rs2251301	GTEx/v8	Whole_Blood	ENSG00000154319	A	4.31813e-05	-0.254446	5.77666e-52			8	11116321	FAM167A	1
8:11117335:A:G	rs55690252	0.895066	rs2251301	eQTLcatalogue	Fairfax_2012_B-cell_CD19	ENSG00000154319	A	4.2932e-06	-0.419895	0.021466			8	11117335	FAM167A	1
8:11117335:A:G	rs55690252	0.895066	rs2251301	eQTLcatalogue	Lepik_2017_ge_blood	ENSG00000154319	A	9.46972e-06	-0.277373	0.0473486			8	11117335	FAM167A	1
8:11117335:A:G	rs55690252	0.895066	rs2251301	eQTLGen	eQTLGen_cis_eQTLs	ENSG00000079459	G	2.6292e-59	-16.2399	0			8	11117335	FDFT1	1
8:11117335:A:G	rs55690252	0.895066	rs2251301	eQTLGen	eQTLGen_cis_eQTLs	ENSG00000104643	G	6.2534e-08	-5.4113	0.00027143			8	11117335	MTMR9	1
8:11117335:A:G	rs55690252	0.895066	rs2251301	eQTLGen	eQTLGen_cis_eQTLs	ENSG00000136573	G	6.0834e-34	12.1452	0			8	11117335	BLK	1
8:11117335:A:G	rs55690252	0.895066	rs2251301	eQTLGen	eQTLGen_cis_eQTLs	ENSG00000154319	G	3.1362e-57	-15.9438	0			8	11117335	FAM167A	1
8:11117335:A:G	rs55690252	0.895066	rs2251301	eQTLGen	eQTLGen_cis_eQTLs	ENSG00000154328	G	4.8981e-11	-6.574	0			8	11117335	NEIL2	1
8:11117335:A:G	rs55690252	0.895066	rs2251301	eQTLGen	eQTLGen_cis_eQTLs	ENSG00000171044	G	3.3705e-11	6.6296	0			8	11117335	XKR6	1
8:11117335:A:G	rs55690252	0.895066	rs2251301	eQTLGen	eQTLGen_cis_eQTLs	ENSG00000177710	G	2.5067e-07	5.1572	0.000802538			8	11117335	SLC35G5	1
8:11117335:A:G	rs55690252	0.895066	rs2251301	BIOSQTL	BIOS_eQTL_geneLevel	ENSG00000154319	G	5.44009e-23	-9.87302	0			8	11117335	FAM167A	1
8:11117335:A:G	rs55690252	0.895066	rs2251301	BIOSQTL	BIOS_eQTL_geneLevel	ENSG00000177710	G	5.0225e-10	6.21841	0			8	11117335	SLC35G5	1
8:11118997:A:C	rs2736377	1	rs2251301	eQTLcatalogue	Lepik_2017_ge_blood	ENSG00000154319	C	9.68853e-06	-0.276792	0.0484427			8	11118997	FAM167A	1
8:11118997:A:C	rs2736377	1	rs2251301	eQTLGen	eQTLGen_cis_eQTLs	ENSG00000079459	A	5.4398e-61	-16.4761	0			8	11118997	FDFT1	1
8:11118997:A:C	rs2736377	1	rs2251301	eQTLGen	eQTLGen_cis_eQTLs	ENSG00000104643	A	4.936e-08	-5.4534	0.000202455			8	11118997	MTMR9	1
8:11118997:A:C	rs2736377	1	rs2251301	eQTLGen	eQTLGen_cis_eQTLs	ENSG00000136573	A	3.836e-39	13.0885	0			8	11118997	BLK	1
8:11118997:A:C	rs2736377	1	rs2251301	eQTLGen	eQTLGen_cis_eQTLs	ENSG00000154319	A	3.6792e-60	-16.36	0			8	11118997	FAM167A	1
8:11118997:A:C	rs2736377	1	rs2251301	eQTLGen	eQTLGen_cis_eQTLs	ENSG00000154328	A	1.1323e-11	-6.7884	0			8	11118997	NEIL2	1
8:11118997:A:C	rs2736377	1	rs2251301	eQTLGen	eQTLGen_cis_eQTLs	ENSG00000171044	A	1.0126e-08	5.7288	5.78666e-05			8	11118997	XKR6	1
8:11118997:A:C	rs2736377	1	rs2251301	eQTLGen	eQTLGen_cis_eQTLs	ENSG00000177710	A	8.6317e-08	5.3535	0.000333501			8	11118997	SLC35G5	1
8:11118997:A:C	rs2736377	1	rs2251301	BIOSQTL	BIOS_eQTL_geneLevel	ENSG00000154319	A	2.12125e-23	-9.96714	0			8	11118997	FAM167A	1
8:11118997:A:C	rs2736377	1	rs2251301	BIOSQTL	BIOS_eQTL_geneLevel	ENSG00000177710	A	3.52341e-10	6.27393	0			8	11118997	SLC35G5	1
8:11119037:C:T	rs2251301	1	rs2251301	eQTLcatalogue	Lepik_2017_ge_blood	ENSG00000154319	C	9.68853e-06	-0.276792	0.0484427	C	-	8	11119037	FAM167A	1
8:11119037:C:T	rs2251301	1	rs2251301	eQTLGen	eQTLGen_cis_eQTLs	ENSG00000079459	T	1.0712e-58	-16.1535	0	C	+	8	11119037	FDFT1	1
8:11119037:C:T	rs2251301	1	rs2251301	eQTLGen	eQTLGen_cis_eQTLs	ENSG00000104643	T	1.0526e-07	-5.3172	0.000351648	C	+	8	11119037	MTMR9	1
8:11119037:C:T	rs2251301	1	rs2251301	eQTLGen	eQTLGen_cis_eQTLs	ENSG00000136573	T	3.8461e-39	13.0882	0	C	-	8	11119037	BLK	1
8:11119037:C:T	rs2251301	1	rs2251301	eQTLGen	eQTLGen_cis_eQTLs	ENSG00000154319	T	7.7969e-60	-16.3144	0	C	+	8	11119037	FAM167A	1
8:11119037:C:T	rs2251301	1	rs2251301	eQTLGen	eQTLGen_cis_eQTLs	ENSG00000154328	T	1.1323e-11	-6.7884	0	C	+	8	11119037	NEIL2	1
8:11119037:C:T	rs2251301	1	rs2251301	eQTLGen	eQTLGen_cis_eQTLs	ENSG00000171044	T	2.0023e-08	5.6119	0.000108522	C	-	8	11119037	XKR6	1
8:11119037:C:T	rs2251301	1	rs2251301	eQTLGen	eQTLGen_cis_eQTLs	ENSG00000177710	T	1.516e-07	5.2508	0.000519302	C	-	8	11119037	SLC35G5	1
8:11119037:C:T	rs2251301	1	rs2251301	BIOSQTL	BIOS_eQTL_geneLevel	ENSG00000154319	T	2.12125e-23	-9.96714	0	C	+	8	11119037	FAM167A	1
8:11119037:C:T	rs2251301	1	rs2251301	BIOSQTL	BIOS_eQTL_geneLevel	ENSG00000177710	T	3.88449e-10	6.25876	0	C	-	8	11119037	SLC35G5	1
8:11119886:A:G	rs11776159	0.932218	rs2251301	eQTLcatalogue	GEUVADIS_ge_LCL	ENSG00000154319	G	8.93755e-06	-0.370775	0.0446878			8	11119886	FAM167A	1
8:11119886:A:G	rs11776159	0.932218	rs2251301	eQTLGen	eQTLGen_cis_eQTLs	ENSG00000079459	A	2.1385e-42	-13.6457	0			8	11119886	FDFT1	1
8:11119886:A:G	rs11776159	0.932218	rs2251301	eQTLGen	eQTLGen_cis_eQTLs	ENSG00000136573	A	2.8912e-27	10.8162	0			8	11119886	BLK	1
8:11119886:A:G	rs11776159	0.932218	rs2251301	eQTLGen	eQTLGen_cis_eQTLs	ENSG00000154319	A	5.9823e-39	-13.0546	0			8	11119886	FAM167A	1
8:11119886:A:G	rs11776159	0.932218	rs2251301	eQTLGen	eQTLGen_cis_eQTLs	ENSG00000154328	A	4.7387e-07	-5.0365	0.00153086			8	11119886	NEIL2	1
8:11119886:A:G	rs11776159	0.932218	rs2251301	eQTLGen	eQTLGen_cis_eQTLs	ENSG00000171044	A	1.8964e-08	5.6214	0.000102191			8	11119886	XKR6	1
8:11119886:A:G	rs11776159	0.932218	rs2251301	eQTLGen	eQTLGen_cis_eQTLs	ENSG00000177710	A	5.5414e-08	5.4331	0.000227488			8	11119886	SLC35G5	1
8:11119886:A:G	rs11776159	0.932218	rs2251301	BIOSQTL	BIOS_eQTL_geneLevel	ENSG00000154319	A	5.32067e-14	-7.52365	0			8	11119886	FAM167A	1
8:11119886:A:G	rs11776159	0.932218	rs2251301	BIOSQTL	BIOS_eQTL_geneLevel	ENSG00000177710	A	4.64652e-10	6.23074	0			8	11119886	SLC35G5	1
8:11121260:A:G	rs6990463	0.932218	rs2251301	eQTLcatalogue	GEUVADIS_ge_LCL	ENSG00000154319	G	8.93755e-06	-0.370775	0.0446878			8	11121260	FAM167A	1
8:11121260:A:G	rs6990463	0.932218	rs2251301	eQTLGen	eQTLGen_cis_eQTLs	ENSG00000079459	A	5.9174e-41	-13.4014	0			8	11121260	FDFT1	1
8:11121260:A:G	rs6990463	0.932218	rs2251301	eQTLGen	eQTLGen_cis_eQTLs	ENSG00000136573	A	3.1293e-28	11.0181	0			8	11121260	BLK	1
8:11121260:A:G	rs6990463	0.932218	rs2251301	eQTLGen	eQTLGen_cis_eQTLs	ENSG00000154319	A	8.4984e-40	-13.2024	0			8	11121260	FAM167A	1
8:11121260:A:G	rs6990463	0.932218	rs2251301	eQTLGen	eQTLGen_cis_eQTLs	ENSG00000154328	A	6.1071e-07	-4.9877	0.00196947			8	11121260	NEIL2	1
8:11121260:A:G	rs6990463	0.932218	rs2251301	eQTLGen	eQTLGen_cis_eQTLs	ENSG00000171044	A	8.2926e-09	5.7624	5.79747e-05			8	11121260	XKR6	1
8:11121260:A:G	rs6990463	0.932218	rs2251301	eQTLGen	eQTLGen_cis_eQTLs	ENSG00000177710	A	1.3112e-08	5.6846	7.05445e-05			8	11121260	SLC35G5	1
8:11121260:A:G	rs6990463	0.932218	rs2251301	BIOSQTL	BIOS_eQTL_geneLevel	ENSG00000154319	A	6.62984e-14	-7.49489	0			8	11121260	FAM167A	1
8:11121260:A:G	rs6990463	0.932218	rs2251301	BIOSQTL	BIOS_eQTL_geneLevel	ENSG00000177710	A	2.6055e-10	6.32064	0			8	11121260	SLC35G5	1
8:11124758:A:G	rs17796315	0.971771	rs2251301	eQTLcatalogue	Fairfax_2012_B-cell_CD19	ENSG00000154319	G	8.75968e-06	-0.391336	0.0437984			8	11124758	FAM167A	1
8:11124758:A:G	rs17796315	0.971771	rs2251301	eQTLcatalogue	Lepik_2017_ge_blood	ENSG00000154319	G	4.00451e-06	-0.286287	0.0200225			8	11124758	FAM167A	1
8:11124758:A:G	rs17796315	0.971771	rs2251301	eQTLGen	eQTLGen_cis_eQTLs	ENSG00000079459	A	2.7927e-63	-16.7919	0			8	11124758	FDFT1	1
8:11124758:A:G	rs17796315	0.971771	rs2251301	eQTLGen	eQTLGen_cis_eQTLs	ENSG00000104643	A	6.5828e-08	-5.4022	0.000277603			8	11124758	MTMR9	1
8:11124758:A:G	rs17796315	0.971771	rs2251301	eQTLGen	eQTLGen_cis_eQTLs	ENSG00000136573	A	7.0118e-41	13.3891	0			8	11124758	BLK	1
8:11124758:A:G	rs17796315	0.971771	rs2251301	eQTLGen	eQTLGen_cis_eQTLs	ENSG00000154319	A	1.5388e-60	-16.4131	0			8	11124758	FAM167A	1
8:11124758:A:G	rs17796315	0.971771	rs2251301	eQTLGen	eQTLGen_cis_eQTLs	ENSG00000154328	A	6.0869e-12	-6.8775	0			8	11124758	NEIL2	1
8:11124758:A:G	rs17796315	0.971771	rs2251301	eQTLGen	eQTLGen_cis_eQTLs	ENSG00000171044	A	1.2337e-08	5.6952	6.41684e-05			8	11124758	XKR6	1
8:11124758:A:G	rs17796315	0.971771	rs2251301	eQTLGen	eQTLGen_cis_eQTLs	ENSG00000177710	A	5.5494e-09	5.8298	3.87722e-05			8	11124758	SLC35G5	1
8:11124758:A:G	rs17796315	0.971771	rs2251301	BIOSQTL	BIOS_eQTL_geneLevel	ENSG00000154319	A	4.44664e-23	-9.89338	0			8	11124758	FAM167A	1
8:11124758:A:G	rs17796315	0.971771	rs2251301	BIOSQTL	BIOS_eQTL_geneLevel	ENSG00000177710	A	2.10426e-11	6.69878	0			8	11124758	SLC35G5	1
8:11124758:A:G	rs17796315	0.971771	rs2251301	GTEx/v8	Whole_Blood	ENSG00000154319	A	9.19713e-05	-0.253472	5.77666e-52			8	11124758	FAM167A	1
8:11127156:A:C	rs58693114	0.958596	rs2251301	eQTLcatalogue	Fairfax_2012_B-cell_CD19	ENSG00000154319	C	9.52613e-06	-0.391661	0.0476307			8	11127156	FAM167A	1
8:11127156:A:C	rs58693114	0.958596	rs2251301	eQTLGen	eQTLGen_cis_eQTLs	ENSG00000079459	A	1.7737e-53	-15.3946	0			8	11127156	FDFT1	1
8:11127156:A:C	rs58693114	0.958596	rs2251301	eQTLGen	eQTLGen_cis_eQTLs	ENSG00000104643	A	3.8433e-09	-5.8906	2.59336e-05			8	11127156	MTMR9	1
8:11127156:A:C	rs58693114	0.958596	rs2251301	eQTLGen	eQTLGen_cis_eQTLs	ENSG00000136573	A	1.4137e-24	10.2329	0			8	11127156	BLK	1
8:11127156:A:C	rs58693114	0.958596	rs2251301	eQTLGen	eQTLGen_cis_eQTLs	ENSG00000154319	A	7.9793e-30	-11.3436	0			8	11127156	FAM167A	1
8:11127156:A:C	rs58693114	0.958596	rs2251301	eQTLGen	eQTLGen_cis_eQTLs	ENSG00000171044	A	8.5927e-09	5.7566	5.79561e-05			8	11127156	XKR6	1
8:11127156:A:C	rs58693114	0.958596	rs2251301	BIOSQTL	BIOS_eQTL_geneLevel	ENSG00000154319	A	3.53269e-23	-9.91638	0			8	11127156	FAM167A	1
8:11127156:A:C	rs58693114	0.958596	rs2251301	BIOSQTL	BIOS_eQTL_geneLevel	ENSG00000177710	A	1.8988e-11	6.71367	0			8	11127156	SLC35G5	1
8:11128104:C:T	rs13252141	0.805684	rs2251301	eQTLGen	eQTLGen_cis_eQTLs	ENSG00000079459	T	6.6418e-48	-14.5411	0			8	11128104	FDFT1	1
8:11128104:C:T	rs13252141	0.805684	rs2251301	eQTLGen	eQTLGen_cis_eQTLs	ENSG00000136573	T	2.8142e-29	11.233	0			8	11128104	BLK	1
8:11128104:C:T	rs13252141	0.805684	rs2251301	eQTLGen	eQTLGen_cis_eQTLs	ENSG00000154319	T	1.8873e-44	-13.9864	0			8	11128104	FAM167A	1
8:11128104:C:T	rs13252141	0.805684	rs2251301	eQTLGen	eQTLGen_cis_eQTLs	ENSG00000154328	T	5.3597e-09	-5.8355	3.23206e-05			8	11128104	NEIL2	1
8:11128104:C:T	rs13252141	0.805684	rs2251301	eQTLGen	eQTLGen_cis_eQTLs	ENSG00000171044	T	1.0174e-08	5.728	5.78629e-05			8	11128104	XKR6	1
8:11128104:C:T	rs13252141	0.805684	rs2251301	eQTLGen	eQTLGen_cis_eQTLs	ENSG00000177710	T	4.4953e-08	5.4704	0.000177417			8	11128104	SLC35G5	1
8:11128104:C:T	rs13252141	0.805684	rs2251301	BIOSQTL	BIOS_eQTL_geneLevel	ENSG00000104643	T	3.48519e-05	4.13936	0.0210422			8	11128104	MTMR9	1
8:11128104:C:T	rs13252141	0.805684	rs2251301	BIOSQTL	BIOS_eQTL_geneLevel	ENSG00000154319	T	1.17054e-17	-8.55571	0			8	11128104	FAM167A	1
8:11128104:C:T	rs13252141	0.805684	rs2251301	BIOSQTL	BIOS_eQTL_geneLevel	ENSG00000177710	T	9.50538e-12	6.81384	0			8	11128104	SLC35G5	1
8:11128886:C:T	rs66600736	0.875037	rs2251301	eQTLcatalogue	Fairfax_2012_B-cell_CD19	ENSG00000154319	C	3.49825e-06	-0.433533	0.0174912			8	11128886	FAM167A	1
8:11128886:C:T	rs66600736	0.875037	rs2251301	eQTLcatalogue	Lepik_2017_ge_blood	ENSG00000154319	C	4.78396e-06	-0.284323	0.0239198			8	11128886	FAM167A	1
8:11128886:C:T	rs66600736	0.875037	rs2251301	eQTLGen	eQTLGen_cis_eQTLs	ENSG00000079459	T	2.9717e-60	-16.3732	0			8	11128886	FDFT1	1
8:11128886:C:T	rs66600736	0.875037	rs2251301	eQTLGen	eQTLGen_cis_eQTLs	ENSG00000104643	T	5.0597e-08	-5.4491	0.000202378			8	11128886	MTMR9	1
8:11128886:C:T	rs66600736	0.875037	rs2251301	eQTLGen	eQTLGen_cis_eQTLs	ENSG00000136573	T	7.4277e-36	12.5005	0			8	11128886	BLK	1
8:11128886:C:T	rs66600736	0.875037	rs2251301	eQTLGen	eQTLGen_cis_eQTLs	ENSG00000154319	T	3.3543e-57	-15.9397	0			8	11128886	FAM167A	1
8:11128886:C:T	rs66600736	0.875037	rs2251301	eQTLGen	eQTLGen_cis_eQTLs	ENSG00000154328	T	6.9007e-11	-6.5227	0			8	11128886	NEIL2	1
8:11128886:C:T	rs66600736	0.875037	rs2251301	eQTLGen	eQTLGen_cis_eQTLs	ENSG00000171044	T	3.2938e-11	6.6329	0			8	11128886	XKR6	1
8:11128886:C:T	rs66600736	0.875037	rs2251301	eQTLGen	eQTLGen_cis_eQTLs	ENSG00000177710	T	1.2704e-08	5.6901	7.05716e-05			8	11128886	SLC35G5	1
8:11128886:C:T	rs66600736	0.875037	rs2251301	BIOSQTL	BIOS_eQTL_geneLevel	ENSG00000154319	T	1.09942e-22	-9.80225	0			8	11128886	FAM167A	1
8:11128886:C:T	rs66600736	0.875037	rs2251301	BIOSQTL	BIOS_eQTL_geneLevel	ENSG00000177710	T	2.21954e-11	6.69081	0			8	11128886	SLC35G5	1
8:11270664:C:T	rs11774454	1	rs11774454	eQTLGen	eQTLGen_cis_eQTLs	ENSG00000079459	T	2.1987e-09	-5.9823	1.9558e-05	C	+	8	11270664	FDFT1	1
8:11270664:C:T	rs11774454	1	rs11774454	eQTLGen	eQTLGen_cis_eQTLs	ENSG00000136573	T	3.2997e-10	6.2842	0	C	-	8	11270664	BLK	1
8:11270664:C:T	rs11774454	1	rs11774454	eQTLGen	eQTLGen_cis_eQTLs	ENSG00000154319	T	1.7014e-12	-7.057	0	C	+	8	11270664	FAM167A	1
SNP: Single nucleotide polymorphism; r2: Linkage disequilibrium measure of the candidate SNP with the lead SNP; FDR: False discovery rate; db: Database source; Expression impact "-": Downregulation; Expression impact "+": Upregulation; chr: Chromosome; pos: Genomic position.

## Sheet: Supplementary table 9
Table S9. Hi-C chromatin interaction mapping of (FDR <1 x 10-6) of novel loci for diffuse large B-cell lymphoma
GenomicLocus	region1	region2	FDR	type	DB	tissue.cell	inter.intra	rsID	ciMapFilt	uniqID	reg_region1	type_region1	tissue.cell.region1	reg_region2	type_region2	tissue.cell.region2	genes_region2	LeadSNP
1	1:160720001-160760000	1:160760001-160800000	1.9334e-36	HiC	GSE87112	GM12878	intra	rs546757	1	1:160737621:A:G	1:160736708-160738455	enh	E031;E032	1:160766313-160766591;1:160767040-160767162;1:160767329-160767628;1:160767642-160768097;1:160768150-160768219;1:160768243-160768399;1:160769334-160769384;1:160770539-160770686;1:160770924-160771058;1:160771285-160771335	dyadic	E031;E032;E035;E036;E050;E051	ENSG00000122224	rs11582702
1	1:160720001-160760000	1:160760001-160800000	1.9334e-36	HiC	GSE87112	GM12878	intra	1:160738007:A:C	1	1:160738007:A:C	1:160736708-160738455	enh	E031;E032	1:160766313-160766591;1:160767040-160767162;1:160767329-160767628;1:160767642-160768097;1:160768150-160768219;1:160768243-160768399;1:160769334-160769384;1:160770539-160770686;1:160770924-160771058;1:160771285-160771335	dyadic	E031;E032;E035;E036;E050;E051	ENSG00000122224	rs11582702
1	1:160720001-160760000	1:160760001-160800000	1.9334e-36	HiC	GSE87112	GM12878	intra	1:160738007:C:G	1	1:160738007:C:G	1:160736708-160738455	enh	E031;E032	1:160766313-160766591;1:160767040-160767162;1:160767329-160767628;1:160767642-160768097;1:160768150-160768219;1:160768243-160768399;1:160769334-160769384;1:160770539-160770686;1:160770924-160771058;1:160771285-160771335	dyadic	E031;E032;E035;E036;E050;E051	ENSG00000122224	rs11582702
1	1:160720001-160760000	1:160760001-160800000	1.9334e-36	HiC	GSE87112	GM12878	intra	rs528095	1	1:160738146:C:T	1:160736708-160738455	enh	E031;E032	1:160766313-160766591;1:160767040-160767162;1:160767329-160767628;1:160767642-160768097;1:160768150-160768219;1:160768243-160768399;1:160769334-160769384;1:160770539-160770686;1:160770924-160771058;1:160771285-160771335	dyadic	E031;E032;E035;E036;E050;E051	ENSG00000122224	rs11582702
1	1:160720001-160760000	1:161000001-161040000	5.2648e-13	HiC	GSE87112	GM12878	intra	rs546757	1	1:160737621:A:G	1:160736708-160738455	enh	E031;E032	1:161008314-161009043;1:161014344-161016709;1:161037871-161040226;1:161002045-161002128;1:161007560-161007765;1:161007766-161007871;1:161007881-161008304;1:161014123-161014310;1:161017629-161017914;1:161017987-161018066;1:161018160-161018261;1:161036350-161036401;1:161036467-161036942;1:161036972-161037104;1:161037600-161037791	prom;dyadic	E031;E032;E035;E036;E050;E051	ENSG00000270149:ENSG00000215845;ENSG00000158773;ENSG00000186517	rs11582702
1	1:160720001-160760000	1:161000001-161040000	5.2648e-13	HiC	GSE87112	GM12878	intra	1:160738007:A:C	1	1:160738007:A:C	1:160736708-160738455	enh	E031;E032	1:161008314-161009043;1:161014344-161016709;1:161037871-161040226;1:161002045-161002128;1:161007560-161007765;1:161007766-161007871;1:161007881-161008304;1:161014123-161014310;1:161017629-161017914;1:161017987-161018066;1:161018160-161018261;1:161036350-161036401;1:161036467-161036942;1:161036972-161037104;1:161037600-161037791	prom;dyadic	E031;E032;E035;E036;E050;E051	ENSG00000270149:ENSG00000215845;ENSG00000158773;ENSG00000186517	rs11582702
1	1:160720001-160760000	1:161000001-161040000	5.2648e-13	HiC	GSE87112	GM12878	intra	1:160738007:C:G	1	1:160738007:C:G	1:160736708-160738455	enh	E031;E032	1:161008314-161009043;1:161014344-161016709;1:161037871-161040226;1:161002045-161002128;1:161007560-161007765;1:161007766-161007871;1:161007881-161008304;1:161014123-161014310;1:161017629-161017914;1:161017987-161018066;1:161018160-161018261;1:161036350-161036401;1:161036467-161036942;1:161036972-161037104;1:161037600-161037791	prom;dyadic	E031;E032;E035;E036;E050;E051	ENSG00000270149:ENSG00000215845;ENSG00000158773;ENSG00000186517	rs11582702
1	1:160720001-160760000	1:161000001-161040000	5.2648e-13	HiC	GSE87112	GM12878	intra	rs528095	1	1:160738146:C:T	1:160736708-160738455	enh	E031;E032	1:161008314-161009043;1:161014344-161016709;1:161037871-161040226;1:161002045-161002128;1:161007560-161007765;1:161007766-161007871;1:161007881-161008304;1:161014123-161014310;1:161017629-161017914;1:161017987-161018066;1:161018160-161018261;1:161036350-161036401;1:161036467-161036942;1:161036972-161037104;1:161037600-161037791	prom;dyadic	E031;E032;E035;E036;E050;E051	ENSG00000270149:ENSG00000215845;ENSG00000158773;ENSG00000186517	rs11582702
1	1:160720001-160760000	1:161080001-161120000	2.0668e-14	HiC	GSE87112	GM12878	intra	rs546757	1	1:160737621:A:G	1:160736708-160738455	enh	E031;E032	1:161087111-161087166;1:161087203-161088457;1:161101417-161103621;1:161081059-161081254;1:161081351-161081404;1:161081452-161081558;1:161083707-161083837;1:161086479-161086566;1:161086710-161086816;1:161086938-161086983;1:161088532-161088631;1:161088645-161088834;1:161088873-161089927;1:161100969-161101037;1:161101165-161101378;1:161103660-161103783	prom;dyadic	E031;E032;E035;E036;E050;E051	ENSG00000143256:ENSG00000158793;ENSG00000158796	rs11582702
1	1:160720001-160760000	1:161080001-161120000	2.0668e-14	HiC	GSE87112	GM12878	intra	1:160738007:A:C	1	1:160738007:A:C	1:160736708-160738455	enh	E031;E032	1:161087111-161087166;1:161087203-161088457;1:161101417-161103621;1:161081059-161081254;1:161081351-161081404;1:161081452-161081558;1:161083707-161083837;1:161086479-161086566;1:161086710-161086816;1:161086938-161086983;1:161088532-161088631;1:161088645-161088834;1:161088873-161089927;1:161100969-161101037;1:161101165-161101378;1:161103660-161103783	prom;dyadic	E031;E032;E035;E036;E050;E051	ENSG00000143256:ENSG00000158793;ENSG00000158796	rs11582702
1	1:160720001-160760000	1:161080001-161120000	2.0668e-14	HiC	GSE87112	GM12878	intra	1:160738007:C:G	1	1:160738007:C:G	1:160736708-160738455	enh	E031;E032	1:161087111-161087166;1:161087203-161088457;1:161101417-161103621;1:161081059-161081254;1:161081351-161081404;1:161081452-161081558;1:161083707-161083837;1:161086479-161086566;1:161086710-161086816;1:161086938-161086983;1:161088532-161088631;1:161088645-161088834;1:161088873-161089927;1:161100969-161101037;1:161101165-161101378;1:161103660-161103783	prom;dyadic	E031;E032;E035;E036;E050;E051	ENSG00000143256:ENSG00000158793;ENSG00000158796	rs11582702
1	1:160720001-160760000	1:161080001-161120000	2.0668e-14	HiC	GSE87112	GM12878	intra	rs528095	1	1:160738146:C:T	1:160736708-160738455	enh	E031;E032	1:161087111-161087166;1:161087203-161088457;1:161101417-161103621;1:161081059-161081254;1:161081351-161081404;1:161081452-161081558;1:161083707-161083837;1:161086479-161086566;1:161086710-161086816;1:161086938-161086983;1:161088532-161088631;1:161088645-161088834;1:161088873-161089927;1:161100969-161101037;1:161101165-161101378;1:161103660-161103783	prom;dyadic	E031;E032;E035;E036;E050;E051	ENSG00000143256:ENSG00000158793;ENSG00000158796	rs11582702
1	1:160720001-160760000	1:160480001-160520000	1.4107e-39	HiC	GSE87112	GM12878	intra	rs546757	1	1:160737621:A:G	1:160736708-160738455	enh	E031;E032	1:160489121-160489253;1:160489384-160490463;1:160490526-160490627;1:160490684-160491178;1:160491277-160491341;1:160491383-160491423;1:160491466-160491570;1:160492048-160492143;1:160492190-160492413;1:160492547-160493155;1:160509712-160510668	dyadic	E031;E032;E035;E036;E050;E051	ENSG00000162739	rs11582702
1	1:160720001-160760000	1:160480001-160520000	1.4107e-39	HiC	GSE87112	GM12878	intra	1:160738007:A:C	1	1:160738007:A:C	1:160736708-160738455	enh	E031;E032	1:160489121-160489253;1:160489384-160490463;1:160490526-160490627;1:160490684-160491178;1:160491277-160491341;1:160491383-160491423;1:160491466-160491570;1:160492048-160492143;1:160492190-160492413;1:160492547-160493155;1:160509712-160510668	dyadic	E031;E032;E035;E036;E050;E051	ENSG00000162739	rs11582702
1	1:160720001-160760000	1:160480001-160520000	1.4107e-39	HiC	GSE87112	GM12878	intra	1:160738007:C:G	1	1:160738007:C:G	1:160736708-160738455	enh	E031;E032	1:160489121-160489253;1:160489384-160490463;1:160490526-160490627;1:160490684-160491178;1:160491277-160491341;1:160491383-160491423;1:160491466-160491570;1:160492048-160492143;1:160492190-160492413;1:160492547-160493155;1:160509712-160510668	dyadic	E031;E032;E035;E036;E050;E051	ENSG00000162739	rs11582702
1	1:160720001-160760000	1:160480001-160520000	1.4107e-39	HiC	GSE87112	GM12878	intra	rs528095	1	1:160738146:C:T	1:160736708-160738455	enh	E031;E032	1:160489121-160489253;1:160489384-160490463;1:160490526-160490627;1:160490684-160491178;1:160491277-160491341;1:160491383-160491423;1:160491466-160491570;1:160492048-160492143;1:160492190-160492413;1:160492547-160493155;1:160509712-160510668	dyadic	E031;E032;E035;E036;E050;E051	ENSG00000162739	rs11582702
1	1:160720001-160760000	1:160520001-160560000	8.6569e-20	HiC	GSE87112	GM12878	intra	rs546757	1	1:160737621:A:G	1:160736708-160738455	enh	E031;E032	1:160548069-160548241;1:160548429-160548481;1:160548705-160548998;1:160549005-160549120;1:160549149-160549342;1:160528393-160528449;1:160528564-160529018;1:160530946-160531233;1:160531319-160531478;1:160537767-160538373;1:160544720-160544814;1:160544828-160545595;1:160545656-160545714;1:160545745-160545795;1:160546012-160546099;1:160546187-160546365;1:160546380-160546525;1:160546801-160547043;1:1…	prom;dyadic	E031;E032;E035;E036;E050;E051	ENSG00000066294	rs11582702
1	1:160720001-160760000	1:160520001-160560000	8.6569e-20	HiC	GSE87112	GM12878	intra	1:160738007:A:C	1	1:160738007:A:C	1:160736708-160738455	enh	E031;E032	1:160548069-160548241;1:160548429-160548481;1:160548705-160548998;1:160549005-160549120;1:160549149-160549342;1:160528393-160528449;1:160528564-160529018;1:160530946-160531233;1:160531319-160531478;1:160537767-160538373;1:160544720-160544814;1:160544828-160545595;1:160545656-160545714;1:160545745-160545795;1:160546012-160546099;1:160546187-160546365;1:160546380-160546525;1:160546801-160547043;1:1…	prom;dyadic	E031;E032;E035;E036;E050;E051	ENSG00000066294	rs11582702
1	1:160720001-160760000	1:160520001-160560000	8.6569e-20	HiC	GSE87112	GM12878	intra	1:160738007:C:G	1	1:160738007:C:G	1:160736708-160738455	enh	E031;E032	1:160548069-160548241;1:160548429-160548481;1:160548705-160548998;1:160549005-160549120;1:160549149-160549342;1:160528393-160528449;1:160528564-160529018;1:160530946-160531233;1:160531319-160531478;1:160537767-160538373;1:160544720-160544814;1:160544828-160545595;1:160545656-160545714;1:160545745-160545795;1:160546012-160546099;1:160546187-160546365;1:160546380-160546525;1:160546801-160547043;1:1…	prom;dyadic	E031;E032;E035;E036;E050;E051	ENSG00000066294	rs11582702
1	1:160720001-160760000	1:160520001-160560000	8.6569e-20	HiC	GSE87112	GM12878	intra	rs528095	1	1:160738146:C:T	1:160736708-160738455	enh	E031;E032	1:160548069-160548241;1:160548429-160548481;1:160548705-160548998;1:160549005-160549120;1:160549149-160549342;1:160528393-160528449;1:160528564-160529018;1:160530946-160531233;1:160531319-160531478;1:160537767-160538373;1:160544720-160544814;1:160544828-160545595;1:160545656-160545714;1:160545745-160545795;1:160546012-160546099;1:160546187-160546365;1:160546380-160546525;1:160546801-160547043;1:1…	prom;dyadic	E031;E032;E035;E036;E050;E051	ENSG00000066294	rs11582702
1	1:160720001-160760000	1:160600001-160640000	6.3103e-70	HiC	GSE87112	GM12878	intra	rs546757	1	1:160737621:A:G	1:160736708-160738455	enh	E031;E032	1:160615562-160615632;1:160598323-160600272;1:160607383-160607619;1:160607659-160608318;1:160608412-160608544;1:160608563-160608664;1:160608760-160608857;1:160608918-160608973;1:160608985-160609051;1:160609585-160609731;1:160609770-160609859;1:160610229-160610472;1:160610760-160611040;1:160611123-160611231;1:160611283-160611602;1:160611701-160611824;1:160612078-160612151;1:160612536-160612586;1:1…	prom;dyadic	E031;E032;E035;E036;E050;E051	ENSG00000117090	rs11582702
1	1:160720001-160760000	1:160600001-160640000	6.3103e-70	HiC	GSE87112	GM12878	intra	1:160738007:A:C	1	1:160738007:A:C	1:160736708-160738455	enh	E031;E032	1:160615562-160615632;1:160598323-160600272;1:160607383-160607619;1:160607659-160608318;1:160608412-160608544;1:160608563-160608664;1:160608760-160608857;1:160608918-160608973;1:160608985-160609051;1:160609585-160609731;1:160609770-160609859;1:160610229-160610472;1:160610760-160611040;1:160611123-160611231;1:160611283-160611602;1:160611701-160611824;1:160612078-160612151;1:160612536-160612586;1:1…	prom;dyadic	E031;E032;E035;E036;E050;E051	ENSG00000117090	rs11582702
1	1:160720001-160760000	1:160600001-160640000	6.3103e-70	HiC	GSE87112	GM12878	intra	1:160738007:C:G	1	1:160738007:C:G	1:160736708-160738455	enh	E031;E032	1:160615562-160615632;1:160598323-160600272;1:160607383-160607619;1:160607659-160608318;1:160608412-160608544;1:160608563-160608664;1:160608760-160608857;1:160608918-160608973;1:160608985-160609051;1:160609585-160609731;1:160609770-160609859;1:160610229-160610472;1:160610760-160611040;1:160611123-160611231;1:160611283-160611602;1:160611701-160611824;1:160612078-160612151;1:160612536-160612586;1:1…	prom;dyadic	E031;E032;E035;E036;E050;E051	ENSG00000117090	rs11582702
1	1:160720001-160760000	1:160600001-160640000	6.3103e-70	HiC	GSE87112	GM12878	intra	rs528095	1	1:160738146:C:T	1:160736708-160738455	enh	E031;E032	1:160615562-160615632;1:160598323-160600272;1:160607383-160607619;1:160607659-160608318;1:160608412-160608544;1:160608563-160608664;1:160608760-160608857;1:160608918-160608973;1:160608985-160609051;1:160609585-160609731;1:160609770-160609859;1:160610229-160610472;1:160610760-160611040;1:160611123-160611231;1:160611283-160611602;1:160611701-160611824;1:160612078-160612151;1:160612536-160612586;1:1…	prom;dyadic	E031;E032;E035;E036;E050;E051	ENSG00000117090	rs11582702
1	1:160720001-160760000	1:160680001-160720000	1.247e-92	HiC	GSE87112	GM12878	intra	rs546757	1	1:160737621:A:G	1:160736708-160738455	enh	E031;E032	1:160680459-160680819;1:160680857-160681136;1:160681206-160682181;1:160708743-160709305;1:160709369-160709486;1:160709835-160709916;1:160709976-160710221;1:160679935-160680057;1:160680271-160680348;1:160682220-160682375;1:160682526-160683000;1:160693692-160694038	prom;dyadic	E031;E032;E035;E036;E051;E050	ENSG00000117091;ENSG00000026751	rs11582702
1	1:160720001-160760000	1:160680001-160720000	1.247e-92	HiC	GSE87112	GM12878	intra	1:160738007:A:C	1	1:160738007:A:C	1:160736708-160738455	enh	E031;E032	1:160680459-160680819;1:160680857-160681136;1:160681206-160682181;1:160708743-160709305;1:160709369-160709486;1:160709835-160709916;1:160709976-160710221;1:160679935-160680057;1:160680271-160680348;1:160682220-160682375;1:160682526-160683000;1:160693692-160694038	prom;dyadic	E031;E032;E035;E036;E051;E050	ENSG00000117091;ENSG00000026751	rs11582702
1	1:160720001-160760000	1:160680001-160720000	1.247e-92	HiC	GSE87112	GM12878	intra	1:160738007:C:G	1	1:160738007:C:G	1:160736708-160738455	enh	E031;E032	1:160680459-160680819;1:160680857-160681136;1:160681206-160682181;1:160708743-160709305;1:160709369-160709486;1:160709835-160709916;1:160709976-160710221;1:160679935-160680057;1:160680271-160680348;1:160682220-160682375;1:160682526-160683000;1:160693692-160694038	prom;dyadic	E031;E032;E035;E036;E051;E050	ENSG00000117091;ENSG00000026751	rs11582702
1	1:160720001-160760000	1:160680001-160720000	1.247e-92	HiC	GSE87112	GM12878	intra	rs528095	1	1:160738146:C:T	1:160736708-160738455	enh	E031;E032	1:160680459-160680819;1:160680857-160681136;1:160681206-160682181;1:160708743-160709305;1:160709369-160709486;1:160709835-160709916;1:160709976-160710221;1:160679935-160680057;1:160680271-160680348;1:160682220-160682375;1:160682526-160683000;1:160693692-160694038	prom;dyadic	E031;E032;E035;E036;E051;E050	ENSG00000117091;ENSG00000026751	rs11582702
5	6:16960001-17000000	6:16200001-16240000	3.2345e-07	HiC	GSE87112	GM12878	intra	rs2328011	1	6:16965358:C:T	6:16964918-16965606	enh	E036;E050;E051	6:16238296-16240265	prom	E031;E035;E036;E050;E051	ENSG00000137198	rs9885976
5	6:16960001-17000000	6:16240001-16280000	1.4051e-07	HiC	GSE87112	GM12878	intra	rs2328011	1	6:16965358:C:T	6:16964918-16965606	enh	E036;E050;E051	6:16238296-16240265;6:16240623-16240675;6:16240830-16241120;6:16241157-16241814	prom;dyadic	E031;E035;E036;E050;E051	ENSG00000137198	rs9885976
SNP: Single nucleotide polymorphism; FDR: False discovery rate; DB: Database source: enh: Enhancer; prom: Promoter; dyadic: Dyadic enhancer/promoter regions

## Sheet: Supplementary table 10
Table S10. Expression quantitative trait locus (FDR <0.05) mapping of loci previously reported for diffuse large B-cell lymphoma
uniqID	rsID	r2	Lead SNP	db	tissue	gene	testedAllele	p	signed_stats	FDR	RiskIncAllele	alignedDirection	chr	pos	symbol	eqtlMapFilt
2:24694472:C:T	rs79480871	1	rs79480871	eQTLGen	eQTLGen_cis_eQTLs	ENSG00000084676	T	1.709e-18	8.7752	0	T	+	2	24694472	NCOA1	1
2:24694472:C:T	rs79480871	1	rs79480871	eQTLGen	eQTLGen_cis_eQTLs	ENSG00000115137	T	3.361e-14	7.5837	0	T	+	2	24694472	DNAJC27	1
2:24694472:C:T	rs79480871	1	rs79480871	eQTLGen	eQTLGen_cis_eQTLs	ENSG00000115138	T	1.6389e-22	9.7621	0	T	+	2	24694472	POMC	1
2:24697167:A:C	rs76191381	0.920105	rs79480871	eQTLGen	eQTLGen_cis_eQTLs	ENSG00000084676	A	1.043e-18	8.8305	0	A	+	2	24697167	NCOA1	1
2:24697167:A:C	rs76191381	0.920105	rs79480871	eQTLGen	eQTLGen_cis_eQTLs	ENSG00000115137	A	1.0637e-18	8.8282	0	A	+	2	24697167	DNAJC27	1
2:24697167:A:C	rs76191381	0.920105	rs79480871	eQTLGen	eQTLGen_cis_eQTLs	ENSG00000115138	A	8.4706e-27	10.7171	0	A	+	2	24697167	POMC	1
2:24697181:A:T	rs74505086	0.920105	rs79480871	eQTLGen	eQTLGen_cis_eQTLs	ENSG00000084676	T	2.4539e-18	8.7343	0			2	24697181	NCOA1	1
2:24697181:A:T	rs74505086	0.920105	rs79480871	eQTLGen	eQTLGen_cis_eQTLs	ENSG00000115137	T	4.2601e-19	8.93	0			2	24697181	DNAJC27	1
2:24697181:A:T	rs74505086	0.920105	rs79480871	eQTLGen	eQTLGen_cis_eQTLs	ENSG00000115138	T	3.4345e-27	10.8002	0			2	24697181	POMC	1
3:27800734:A:G	rs6795177	1	rs6795177	eQTLGen	eQTLGen_cis_eQTLs	ENSG00000163508	A	3.3986e-52	-15.2026	0	G	+	3	27800734	EOMES	1
3:27800734:A:G	rs6795177	1	rs6795177	eQTLGen	eQTLGen_cis_eQTLs	ENSG00000187118	A	5.3697e-06	-4.5497	0.0154497	G	+	3	27800734	CMC1	1
3:27800734:A:G	rs6795177	1	rs6795177	BIOSQTL	BIOS_eQTL_geneLevel	ENSG00000163508	G	1.052e-05	4.40622	0.00722583	G	+	3	27800734	EOMES	1
3:27804731:C:T	rs4680730	0.861182	rs6795177	eQTLGen	eQTLGen_cis_eQTLs	ENSG00000163508	T	8.5629e-48	14.5239	0			3	27804731	EOMES	1
3:27805204:A:G	rs4680852	0.899438	rs6795177	eQTLGen	eQTLGen_cis_eQTLs	ENSG00000163508	A	1.664e-47	14.4783	0			3	27805204	EOMES	1
3:27806852:C:T	rs4450763	0.899438	rs6795177	eQTLGen	eQTLGen_cis_eQTLs	ENSG00000163508	C	4.111e-48	14.5741	0			3	27806852	EOMES	1
3:27807006:C:T	rs4522733	0.842035	rs6795177	eQTLGen	eQTLGen_cis_eQTLs	ENSG00000163508	T	6.3703e-49	14.7008	0			3	27807006	EOMES	1
3:27807063:C:T	rs4371473	0.899438	rs6795177	eQTLGen	eQTLGen_cis_eQTLs	ENSG00000163508	C	6.8188e-48	14.5395	0			3	27807063	EOMES	1
3:27815535:C:G	rs6551228	0.858291	rs6795177	eQTLGen	eQTLGen_cis_eQTLs	ENSG00000163508	G	1.0028e-46	14.3542	0			3	27815535	EOMES	1
3:27815942:C:T	rs10049011	0.854829	rs6795177	eQTLGen	eQTLGen_cis_eQTLs	ENSG00000163508	T	2.428e-47	14.4523	0			3	27815942	EOMES	1
3:121800487:A:C	rs9831894	1	rs9831894	eQTLGen	eQTLGen_cis_eQTLs	ENSG00000173200	C	5.8483e-06	4.5318	0.0166407	A	-	3	121800487	PARP15	1
SNP: Single nucleotide polymorphism; r2: Linkage disequilibrium measure of the candidate SNP with the lead SNP; FDR: False discovery rate; db: Database source; Expression impact "-": Downregulation; Expression impact "+": Upregulation; chr: Chromosome; pos: Genomic position.

## Sheet: Supplementary table 11
Table S11. Hi-C chromatin interaction mapping of (FDR <1 x 10-6) of previously reported loci for diffuse large B-cell lymphoma
GenomicLocus	region1	region2	FDR	type	DB	tissue.cell	inter.intra	rsID	ciMapFilt	uniqID	reg_region1	type_region1	tissue.cell.region1	reg_region2	type_region2	tissue.cell.region2	genes_region2	LeadSNP
4	3:121800001-121840000	3:122080001-122120000	4.2299e-16	HiC	GSE87112	GM12878	intra	rs9831894	1	3:121800487:A:C	3:121800448-121800769	enh	E032	3:122101353-122103793;3:122089967-122090017;3:122101186-122101300	prom;dyadic	E031;E032;E035;E036;E050;E051	ENSG00000160124:ENSG00000114023	rs9831894
4	3:121800001-121840000	3:121240001-121280000	1.7245e-12	HiC	GSE87112	GM12878	intra	rs9831894	1	3:121800487:A:C	3:121800448-121800769	enh	E032	3:121263827-121263871;3:121264007-121266042;3:121268072-121268235	prom;dyadic	E035;E036;E050;E051;E031;E032	ENSG00000051341	rs9831894
4	3:121800001-121840000	3:121440001-121480000	8.5274e-12	HiC	GSE87112	GM12878	intra	rs9831894	1	3:121800487:A:C	3:121800448-121800769	enh	E032	3:121467471-121469353;3:121466971-121467033;3:121469407-121469489	prom;dyadic	E031;E032;E035;E036;E050;E051	ENSG00000173230	rs9831894
4	3:121800001-121840000	3:121520001-121560000	1.2015e-20	HiC	GSE87112	GM12878	intra	rs9831894	1	3:121800487:A:C	3:121800448-121800769	enh	E032	3:121552912-121554939;3:121552820-121552870;3:121554967-121555196;3:121556353-121556442;3:121556591-121556650;3:121556652-121556692	prom;dyadic	E031;E032;E035;E036;E050;E051	ENSG00000173226:ENSG00000145088	rs9831894
4	3:121800001-121840000	3:121720001-121760000	5.4067e-14	HiC	GSE87112	GM12878	intra	rs9831894	1	3:121800487:A:C	3:121800448-121800769	enh	E032	3:121740587-121741293;3:121741315-121741435;3:121720219-121720322;3:121721605-121721744;3:121721922-121722321;3:121722435-121722644;3:121742473-121742644;3:121742771-121742835	prom;dyadic	E032;E035;E036;E050;E051;E031	ENSG00000145103	rs9831894
6	8:129040001-129080000	8:128720001-128760000	5.7761e-07	HiC	GSE87112	GM12878	intra	rs13254990	1	8:129076451:C:T	8:129076309-129076458	enh	E032	8:128745925-128752220;8:128752241-128752315	prom	E031;E032;E035;E050;E051	ENSG00000136997	rs13255292
6	8:129040001-129080000	8:128720001-128760000	5.7761e-07	HiC	GSE87112	GM12878	intra	rs13255292	1	8:129076573:C:T	8:129076533-129076652	enh	E032	8:128745925-128752220;8:128752241-128752315	prom	E031;E032;E035;E050;E051	ENSG00000136997	rs13255292
SNP: Single nucleotide polymorphism; FDR: False discovery rate; DB: Database source: enh: Enhancer; prom: Promoter; dyadic: Dyadic enhancer/promoter regions

## Sheet: Supplementary table 12
Table S12. Simplified Gene Ontology biological processes (FDR <0.05) annotated to risk loci of diffuse large B-cell lymphoma
ID	Description	GeneRatio	BgRatio	RichFactor	FoldEnrichment	zScore	pvalue	p.adjust	qvalue	geneID	Count
GO:0002366	leukocyte activation involved in immune response	7/35	315/18986	0.0222222	12.0546	8.50233	1.461e-06	0.00070949	0.0005595	SLAMF6/CD84/SLAMF1/LY9/CD244/EOMES/CD86	7
GO:0030101	natural killer cell activation	4/35	102/18986	0.0392157	21.2728	8.82248	3.617e-05	0.0053833	0.00424521	SLAMF1/CD48/SLAMF7/CD244	4
GO:0002697	regulation of immune effector process	6/35	410/18986	0.0146342	7.9384	6.10377	9.3347e-05	0.00991275	0.00781709	SLAMF6/CD84/SLAMF1/CD244/POMC/CD86	6
GO:0001909	leukocyte mediated cytotoxicity	4/35	151/18986	0.0264901	14.3697	7.08845	0.00016616	0.0123651	0.009751	SLAMF6/SLAMF7/FCGR3B/POMC	4
GO:0002440	production of molecular mediator of immune response	4/35	230/18986	0.0173913	9.43404	5.53035	0.00081807	0.0417487	0.0329226	SLAMF1/CD244/POLQ/CD86	4
GO:0032740	positive regulation of interleukin-17 production	2/35	28/18986	0.0714286	38.7469	8.58989	0.00121093	0.0469295	0.0370081	SLAMF6/LY9	2
GO:0001906	cell killing	4/35	264/18986	0.0151515	8.21905	5.07609	0.00136309	0.0486897	0.0383962	SLAMF6/SLAMF7/FCGR3B/POMC	4
GO:0032649	regulation of type II interferon production	3/35	124/18986	0.0241936	13.124	5.82083	0.00152777	0.0487251	0.0384241	SLAMF6/SLAMF1/CD244	3

## Sheet: Supplementary table 13
Table S13. Expression quantitative trait locus (FDR <0.05) mapping of novel loci for follicular lymphoma
uniqID	rsID	r2	Lead SNP	db	tissue	gene	testedAllele	p	signed_stats	FDR	RiskIncAllele	alignedDirection	chr	pos	symbol	eqtlMapFilt
2:111871897:A:G	rs1439287	0.977336	rs10189015	eQTLGen	eQTLGen_trans_eQTLs	ENSG00000069696	A	2.5754e-09	5.9567	7.3381e-05	A	+	2	111871897	DRD4	1
2:111871897:A:G	rs1439287	0.977336	rs10189015	eQTLGen	eQTLGen_trans_eQTLs	ENSG00000119866	A	5.4307e-08	5.4367	0.00074534	A	+	2	111871897	BCL11A	1
2:111871897:A:G	rs1439287	0.977336	rs10189015	eQTLGen	eQTLGen_trans_eQTLs	ENSG00000125869	A	6.2216e-18	8.6286	0	A	+	2	111871897	LAMP5	1
2:111871897:A:G	rs1439287	0.977336	rs10189015	eQTLGen	eQTLGen_trans_eQTLs	ENSG00000130037	A	2.7415e-07	5.1406	0.002634	A	+	2	111871897	KCNA5	1
2:111871897:A:G	rs1439287	0.977336	rs10189015	eQTLGen	eQTLGen_trans_eQTLs	ENSG00000140968	A	4.5022e-09	5.8646	0.00010479	A	+	2	111871897	IRF8	1
2:111871897:A:G	rs1439287	0.977336	rs10189015	eQTLGen	eQTLGen_trans_eQTLs	ENSG00000146072	A	2.4823e-14	7.623	0	A	+	2	111871897	TNFRSF21	1
2:111871897:A:G	rs1439287	0.977336	rs10189015	eQTLGen	eQTLGen_trans_eQTLs	ENSG00000152492	A	2.4338e-06	4.7137	0.018032	A	+	2	111871897	CCDC50	1
2:111871897:A:G	rs1439287	0.977336	rs10189015	eQTLGen	eQTLGen_trans_eQTLs	ENSG00000185436	A	1.1267e-07	5.305	0.00126501	A	+	2	111871897	IFNLR1	1
2:111871897:A:G	rs1439287	0.977336	rs10189015	eQTLGen	eQTLGen_trans_eQTLs	ENSG00000196628	A	2.8962e-08	5.5477	0.00038303	A	+	2	111871897	TCF4	1
2:111871897:A:G	rs1439287	0.977336	rs10189015	eQTLGen	eQTLGen_trans_eQTLs	ENSG00000198794	A	1.0937e-10	6.4536	0	A	+	2	111871897	SCAMP5	1
2:111871897:A:G	rs1439287	0.977336	rs10189015	eQTLGen	eQTLGen_trans_eQTLs	ENSG00000239961	A	1.692e-11	6.7306	0	A	+	2	111871897	LILRA4	1
3:121817613:A:G	rs2681416	1	rs2681416	eQTLGen	eQTLGen_cis_eQTLs	ENSG00000121552	A	3.8061e-12	6.9444	0	A	+	3	121817613	CSTA	1
3:121817613:A:G	rs2681416	1	rs2681416	eQTLGen	eQTLGen_cis_eQTLs	ENSG00000173226	A	6.5409e-39	13.0479	0	A	+	3	121817613	IQCB1	1
3:121817613:A:G	rs2681416	1	rs2681416	eQTLGen	eQTLGen_cis_eQTLs	ENSG00000173230	A	4.0306e-06	4.6098	0.0116428	A	+	3	121817613	GOLGB1	1
3:121817613:A:G	rs2681416	1	rs2681416	eQTLGen	eQTLGen_cis_eQTLs	ENSG00000180353	A	8.5219e-24	-10.0573	0	A	-	3	121817613	HCLS1	1
3:121817613:A:G	rs2681416	1	rs2681416	BIOSQTL	BIOS_eQTL_geneLevel	ENSG00000163406	A	4.8772e-06	-4.56997	0.00344071	A	-	3	121817613	SLC15A2	1
SNP: Single nucleotide polymorphism; r2: Linkage disequilibrium measure of the candidate SNP with the lead SNP; FDR: False discovery rate; db: Database source; Expression impact "-": Downregulation; Expression impact "+": Upregulation; chr: Chromosome; pos: Genomic position.

## Sheet: Supplementary table 14
Table S14. Expression quantitative trait locus (FDR <0.05) mapping of previously reported loci for follicular lymphoma
uniqID	rsID	r2	Lead SNP	db	tissue	gene	testedAllele	p	signed_stats	FDR	RiskIncAllele	alignedDirection	chr	pos	symbol	eqtlMapFilt
3:27757018:G:T	rs2371108	0.838049	rs2887944	eQTLGen	eQTLGen_cis_eQTLs	ENSG00000163508	T	1.3115e-65	17.1072	0			3	27757018	EOMES	1
3:27757018:G:T	rs2371108	0.838049	rs2887944	eQTLGen	eQTLGen_cis_eQTLs	ENSG00000187118	T	6.6394e-09	5.7999	4.5161e-05			3	27757018	CMC1	1
3:27757018:G:T	rs2371108	0.838049	rs2887944	BIOSQTL	BIOS_eQTL_geneLevel	ENSG00000163508	T	4.7472e-09	5.85583	5.9716e-06			3	27757018	EOMES	1
3:27758274:G:T	rs2371109	0.938617	rs2887944	eQTLGen	eQTLGen_cis_eQTLs	ENSG00000163508	T	9.1755e-66	17.1281	0			3	27758274	EOMES	1
3:27758274:G:T	rs2371109	0.938617	rs2887944	eQTLGen	eQTLGen_cis_eQTLs	ENSG00000187118	T	2.3316e-08	5.5855	0.00011477			3	27758274	CMC1	1
3:27758274:G:T	rs2371109	0.938617	rs2887944	BIOSQTL	BIOS_eQTL_geneLevel	ENSG00000163508	T	8.5727e-05	3.92794	0.0467401			3	27758274	EOMES	1
3:27758275:G:T	rs2887944	1	rs2887944	eQTLGen	eQTLGen_cis_eQTLs	ENSG00000163508	T	3.1273e-71	17.8457	0	T	+	3	27758275	EOMES	1
3:27758275:G:T	rs2887944	1	rs2887944	eQTLGen	eQTLGen_cis_eQTLs	ENSG00000187118	T	2.8962e-08	5.5477	0.00012724	T	+	3	27758275	CMC1	1
3:27758275:G:T	rs2887944	1	rs2887944	BIOSQTL	BIOS_eQTL_geneLevel	ENSG00000163508	T	8.2369e-05	3.93756	0.0450609	T	+	3	27758275	EOMES	1
3:27759338:A:C	rs9866625	0.931276	rs2887944	eQTLGen	eQTLGen_cis_eQTLs	ENSG00000163508	A	6.8099e-54	15.4567	0			3	27759338	EOMES	1
3:27764623:A:G	rs3806624	0.906505	rs2887944	eQTLGen	eQTLGen_cis_eQTLs	ENSG00000163508	G	1.1544e-66	17.2483	0			3	27764623	EOMES	1
3:27764623:A:G	rs3806624	0.906505	rs2887944	eQTLGen	eQTLGen_cis_eQTLs	ENSG00000187118	G	1.3596e-08	5.6785	7.0517e-05			3	27764623	CMC1	1
3:27764623:A:G	rs3806624	0.906505	rs2887944	BIOSQTL	BIOS_eQTL_geneLevel	ENSG00000163508	G	2.8095e-07	5.13594	0.00020641			3	27764623	EOMES	1
3:27769551:A:C	rs34269949	0.899064	rs2887944	eQTLGen	eQTLGen_cis_eQTLs	ENSG00000163508	C	4.1576e-66	17.1741	0			3	27769551	EOMES	1
3:27769551:A:C	rs34269949	0.899064	rs2887944	eQTLGen	eQTLGen_cis_eQTLs	ENSG00000187118	C	4.4108e-09	5.868	3.2377e-05			3	27769551	CMC1	1
3:27769551:A:C	rs34269949	0.899064	rs2887944	BIOSQTL	BIOS_eQTL_geneLevel	ENSG00000163508	C	1.8682e-07	5.212	0.00012064			3	27769551	EOMES	1
3:27772014:G:T	rs1353286	0.899064	rs2887944	eQTLGen	eQTLGen_cis_eQTLs	ENSG00000163508	G	3.7429e-65	17.0461	0			3	27772014	EOMES	1
3:27772014:G:T	rs1353286	0.899064	rs2887944	eQTLGen	eQTLGen_cis_eQTLs	ENSG00000187118	G	8.3222e-09	5.7618	5.7975e-05			3	27772014	CMC1	1
3:27772014:G:T	rs1353286	0.899064	rs2887944	BIOSQTL	BIOS_eQTL_geneLevel	ENSG00000163508	G	2.3916e-07	5.16614	0.00016901			3	27772014	EOMES	1
3:27777779:A:G	rs9880772	0.899064	rs2887944	eQTLGen	eQTLGen_cis_eQTLs	ENSG00000163508	A	2.4417e-64	16.9361	0			3	27777779	EOMES	1
3:27777779:A:G	rs9880772	0.899064	rs2887944	eQTLGen	eQTLGen_cis_eQTLs	ENSG00000187118	A	9.5125e-09	5.7393	5.7896e-05			3	27777779	CMC1	1
3:27777779:A:G	rs9880772	0.899064	rs2887944	BIOSQTL	BIOS_eQTL_geneLevel	ENSG00000163508	A	1.4265e-07	5.26197	8.8442e-05			3	27777779	EOMES	1
3:27779362:A:G	rs12635205	0.899064	rs2887944	eQTLGen	eQTLGen_cis_eQTLs	ENSG00000163508	G	7.521e-54	15.4503	0			3	27779362	EOMES	1
3:27779362:A:G	rs12635205	0.899064	rs2887944	BIOSQTL	BIOS_eQTL_geneLevel	ENSG00000163508	G	1.2393e-07	5.28768	8.3236e-05			3	27779362	EOMES	1
3:27783476:A:G	rs4680838	0.899064	rs2887944	eQTLGen	eQTLGen_cis_eQTLs	ENSG00000163508	G	6.466e-64	16.8788	0			3	27783476	EOMES	1
3:27783476:A:G	rs4680838	0.899064	rs2887944	eQTLGen	eQTLGen_cis_eQTLs	ENSG00000187118	G	4.6342e-09	5.8598	3.2348e-05			3	27783476	CMC1	1
3:27783476:A:G	rs4680838	0.899064	rs2887944	BIOSQTL	BIOS_eQTL_geneLevel	ENSG00000163508	G	1.4095e-07	5.26417	8.8461e-05			3	27783476	EOMES	1
3:27784997:A:G	rs9310852	0.886917	rs2887944	eQTLGen	eQTLGen_cis_eQTLs	ENSG00000163508	G	8.232e-62	16.5902	0			3	27784997	EOMES	1
3:27784997:A:G	rs9310852	0.886917	rs2887944	eQTLGen	eQTLGen_cis_eQTLs	ENSG00000187118	G	9.0519e-09	5.7478	5.793e-05			3	27784997	CMC1	1
3:27784997:A:G	rs9310852	0.886917	rs2887944	BIOSQTL	BIOS_eQTL_geneLevel	ENSG00000163508	G	2.2767e-07	5.17538	0.00015826			3	27784997	EOMES	1
3:27793632:C:T	rs6773363	0.864261	rs2887944	eQTLGen	eQTLGen_cis_eQTLs	ENSG00000163508	C	3.5643e-62	16.6402	0			3	27793632	EOMES	1
3:27793632:C:T	rs6773363	0.864261	rs2887944	eQTLGen	eQTLGen_cis_eQTLs	ENSG00000187118	C	4.1114e-08	5.4861	0.00015853			3	27793632	CMC1	1
3:27793632:C:T	rs6773363	0.864261	rs2887944	BIOSQTL	BIOS_eQTL_geneLevel	ENSG00000163508	C	1.8441e-07	5.21445	0.00012067			3	27793632	EOMES	1
11:118662993:T:TTAC	rs199725450	0.824257	rs10892296	GTEx/v8	Whole_Blood	ENSG00000110367	T	2.9543e-07	-0.0976221	3.9994e-08			11	118662993	DDX6	1
11:118662999:C:CGGA	rs567702159	0.812596	rs10892296	GTEx/v8	Whole_Blood	ENSG00000110367	C	2.9543e-07	-0.0976221	3.9994e-08			11	118662999	DDX6	1
11:118665575:A:T	rs10892293	0.812596	rs10892296	eQTLGen	eQTLGen_cis_eQTLs	ENSG00000095139	T	6.0458e-11	6.5426	0			11	118665575	ARCN1	1
11:118665575:A:T	rs10892293	0.812596	rs10892296	eQTLGen	eQTLGen_cis_eQTLs	ENSG00000160683	T	1.2072e-07	5.2926	0.00039503			11	118665575	CXCR5	1
11:118665575:A:T	rs10892293	0.812596	rs10892296	eQTLGen	eQTLGen_cis_eQTLs	ENSG00000196655	T	3.1114e-11	-6.6411	0			11	118665575	TRAPPC4	1
11:118665575:A:T	rs10892293	0.812596	rs10892296	BIOSQTL	BIOS_eQTL_geneLevel	ENSG00000110367	T	2.7778e-06	-4.68653	0.00208386			11	118665575	DDX6	1
11:118665575:A:T	rs10892293	0.812596	rs10892296	BIOSQTL	BIOS_eQTL_geneLevel	ENSG00000110367	T	3.7953e-12	-6.94445	0			11	118665575	DDX6	1
11:118665575:A:T	rs10892293	0.812596	rs10892296	GTEx/v8	Whole_Blood	ENSG00000110367	T	1.2225e-07	-0.102063	3.9994e-08			11	118665575	DDX6	1
11:118667357:C:G	rs10892294	0.813515	rs10892296	eQTLGen	eQTLGen_cis_eQTLs	ENSG00000095139	C	9.0275e-11	6.4826	0			11	118667357	ARCN1	1
11:118667357:C:G	rs10892294	0.813515	rs10892296	eQTLGen	eQTLGen_cis_eQTLs	ENSG00000160683	C	1.675e-07	5.2322	0.00056275			11	118667357	CXCR5	1
11:118667357:C:G	rs10892294	0.813515	rs10892296	eQTLGen	eQTLGen_cis_eQTLs	ENSG00000196655	C	5.0996e-11	-6.568	0			11	118667357	TRAPPC4	1
11:118667357:C:G	rs10892294	0.813515	rs10892296	BIOSQTL	BIOS_eQTL_geneLevel	ENSG00000110367	C	2.5889e-06	-4.70083	0.0019508			11	118667357	DDX6	1
11:118667357:C:G	rs10892294	0.813515	rs10892296	BIOSQTL	BIOS_eQTL_geneLevel	ENSG00000110367	C	3.6893e-12	-6.94847	0			11	118667357	DDX6	1
11:118667357:C:G	rs10892294	0.813515	rs10892296	GTEx/v8	Whole_Blood	ENSG00000110367	C	6.9286e-07	-0.0921769	3.9994e-08			11	118667357	DDX6	1
11:118669605:A:T	rs11217032	0.807248	rs10892296	eQTLGen	eQTLGen_cis_eQTLs	ENSG00000095139	A	8.5268e-11	6.4911	0			11	118669605	ARCN1	1
11:118669605:A:T	rs11217032	0.807248	rs10892296	eQTLGen	eQTLGen_cis_eQTLs	ENSG00000160683	A	1.3837e-07	5.2675	0.00045722			11	118669605	CXCR5	1
11:118669605:A:T	rs11217032	0.807248	rs10892296	eQTLGen	eQTLGen_cis_eQTLs	ENSG00000196655	A	2.6395e-11	-6.6653	0			11	118669605	TRAPPC4	1
11:118669605:A:T	rs11217032	0.807248	rs10892296	BIOSQTL	BIOS_eQTL_geneLevel	ENSG00000110367	A	2.5387e-06	-4.70484	0.00192621			11	118669605	DDX6	1
11:118669605:A:T	rs11217032	0.807248	rs10892296	BIOSQTL	BIOS_eQTL_geneLevel	ENSG00000110367	A	3.2377e-12	-6.96684	0			11	118669605	DDX6	1
11:118669605:A:T	rs11217032	0.807248	rs10892296	GTEx/v8	Whole_Blood	ENSG00000110367	A	3.1284e-07	-0.0973815	3.9994e-08			11	118669605	DDX6	1
11:118673706:C:T	rs11217033	0.812596	rs10892296	eQTLGen	eQTLGen_cis_eQTLs	ENSG00000095139	C	4.1227e-11	6.5997	0	C	+	11	118673706	ARCN1	1
11:118673706:C:T	rs11217033	0.812596	rs10892296	eQTLGen	eQTLGen_cis_eQTLs	ENSG00000160683	C	2.488e-07	5.1587	0.00079642	C	+	11	118673706	CXCR5	1
11:118673706:C:T	rs11217033	0.812596	rs10892296	eQTLGen	eQTLGen_cis_eQTLs	ENSG00000196655	C	1.1497e-11	-6.7864	0	C	-	11	118673706	TRAPPC4	1
11:118673706:C:T	rs11217033	0.812596	rs10892296	BIOSQTL	BIOS_eQTL_geneLevel	ENSG00000110367	C	3.0444e-06	-4.66776	0.00230141	C	-	11	118673706	DDX6	1
11:118673706:C:T	rs11217033	0.812596	rs10892296	BIOSQTL	BIOS_eQTL_geneLevel	ENSG00000110367	C	4.6786e-12	-6.91492	0	C	-	11	118673706	DDX6	1
11:118673706:C:T	rs11217033	0.812596	rs10892296	GTEx/v8	Whole_Blood	ENSG00000110367	C	3.1284e-07	-0.0973815	3.9994e-08	C	-	11	118673706	DDX6	1
11:118675772:C:T	rs11217036	0.812596	rs10892296	eQTLGen	eQTLGen_cis_eQTLs	ENSG00000095139	T	3.0528e-11	6.644	0	T	+	11	118675772	ARCN1	1
11:118675772:C:T	rs11217036	0.812596	rs10892296	eQTLGen	eQTLGen_cis_eQTLs	ENSG00000160683	T	2.2718e-07	5.1758	0.00074757	T	+	11	118675772	CXCR5	1
11:118675772:C:T	rs11217036	0.812596	rs10892296	eQTLGen	eQTLGen_cis_eQTLs	ENSG00000196655	T	2.9549e-11	-6.6488	0	T	-	11	118675772	TRAPPC4	1
11:118675772:C:T	rs11217036	0.812596	rs10892296	BIOSQTL	BIOS_eQTL_geneLevel	ENSG00000110367	T	2.8381e-06	-4.68201	0.00213847	T	-	11	118675772	DDX6	1
11:118675772:C:T	rs11217036	0.812596	rs10892296	BIOSQTL	BIOS_eQTL_geneLevel	ENSG00000110367	T	4.6786e-12	-6.91492	0	T	-	11	118675772	DDX6	1
11:118675772:C:T	rs11217036	0.812596	rs10892296	GTEx/v8	Whole_Blood	ENSG00000110367	T	3.1284e-07	-0.0973815	3.9994e-08	T	-	11	118675772	DDX6	1
11:118677086:A:G	rs11217037	0.807248	rs10892296	eQTLGen	eQTLGen_cis_eQTLs	ENSG00000095139	A	4.5796e-11	6.5842	0	A	+	11	118677086	ARCN1	1
11:118677086:A:G	rs11217037	0.807248	rs10892296	eQTLGen	eQTLGen_cis_eQTLs	ENSG00000160683	A	1.3363e-07	5.274	0.00045113	A	+	11	118677086	CXCR5	1
11:118677086:A:G	rs11217037	0.807248	rs10892296	eQTLGen	eQTLGen_cis_eQTLs	ENSG00000196655	A	2.3797e-11	-6.6804	0	A	-	11	118677086	TRAPPC4	1
11:118677086:A:G	rs11217037	0.807248	rs10892296	BIOSQTL	BIOS_eQTL_geneLevel	ENSG00000110367	A	2.7832e-06	-4.68603	0.00208365	A	-	11	118677086	DDX6	1
11:118677086:A:G	rs11217037	0.807248	rs10892296	BIOSQTL	BIOS_eQTL_geneLevel	ENSG00000110367	A	5.0345e-12	-6.90441	0	A	-	11	118677086	DDX6	1
11:118677086:A:G	rs11217037	0.807248	rs10892296	GTEx/v8	Whole_Blood	ENSG00000110367	A	3.1284e-07	-0.0973815	3.9994e-08	A	-	11	118677086	DDX6	1
11:118677355:A:G	rs11217038	0.818863	rs10892296	eQTLGen	eQTLGen_cis_eQTLs	ENSG00000095139	A	4.7172e-11	6.5797	0	A	+	11	118677355	ARCN1	1
11:118677355:A:G	rs11217038	0.818863	rs10892296	eQTLGen	eQTLGen_cis_eQTLs	ENSG00000160683	A	1.5476e-07	5.2469	0.00051927	A	+	11	118677355	CXCR5	1
11:118677355:A:G	rs11217038	0.818863	rs10892296	eQTLGen	eQTLGen_cis_eQTLs	ENSG00000196655	A	1.0105e-11	-6.8048	0	A	-	11	118677355	TRAPPC4	1
11:118677355:A:G	rs11217038	0.818863	rs10892296	BIOSQTL	BIOS_eQTL_geneLevel	ENSG00000110367	A	2.7832e-06	-4.68603	0.00208365	A	-	11	118677355	DDX6	1
11:118677355:A:G	rs11217038	0.818863	rs10892296	BIOSQTL	BIOS_eQTL_geneLevel	ENSG00000110367	A	5.0345e-12	-6.90441	0	A	-	11	118677355	DDX6	1
11:118677355:A:G	rs11217038	0.818863	rs10892296	GTEx/v8	Whole_Blood	ENSG00000110367	A	3.1284e-07	-0.0973815	3.9994e-08	A	-	11	118677355	DDX6	1
11:118679304:A:G	rs28409215	0.818863	rs10892296	eQTLGen	eQTLGen_cis_eQTLs	ENSG00000095139	A	5.8941e-11	6.5465	0	A	+	11	118679304	ARCN1	1
11:118679304:A:G	rs28409215	0.818863	rs10892296	eQTLGen	eQTLGen_cis_eQTLs	ENSG00000160683	A	1.6215e-07	5.2382	0.0005378	A	+	11	118679304	CXCR5	1
11:118679304:A:G	rs28409215	0.818863	rs10892296	eQTLGen	eQTLGen_cis_eQTLs	ENSG00000196655	A	1.1013e-11	-6.7924	0	A	-	11	118679304	TRAPPC4	1
11:118679304:A:G	rs28409215	0.818863	rs10892296	BIOSQTL	BIOS_eQTL_geneLevel	ENSG00000110367	A	2.9857e-06	-4.67178	0.00225232	A	-	11	118679304	DDX6	1
11:118679304:A:G	rs28409215	0.818863	rs10892296	BIOSQTL	BIOS_eQTL_geneLevel	ENSG00000110367	A	4.8946e-12	-6.90842	0	A	-	11	118679304	DDX6	1
11:118679304:A:G	rs28409215	0.818863	rs10892296	GTEx/v8	Whole_Blood	ENSG00000110367	A	2.0736e-07	-0.0986043	3.9994e-08	A	-	11	118679304	DDX6	1
11:118680702:T:TA	rs59065116	0.811137	rs10892296	GTEx/v8	Whole_Blood	ENSG00000110367	TA	5.3249e-07	-0.0924816	3.9994e-08			11	118680702	DDX6	1
11:118681079:A:G	rs73005423	0.824257	rs10892296	eQTLGen	eQTLGen_cis_eQTLs	ENSG00000095139	G	5.746e-11	6.5504	0	G	+	11	118681079	ARCN1	1
11:118681079:A:G	rs73005423	0.824257	rs10892296	eQTLGen	eQTLGen_cis_eQTLs	ENSG00000160683	G	4.3356e-07	5.0537	0.0013779	G	+	11	118681079	CXCR5	1
11:118681079:A:G	rs73005423	0.824257	rs10892296	eQTLGen	eQTLGen_cis_eQTLs	ENSG00000196655	G	7.4576e-12	-6.8484	0	G	-	11	118681079	TRAPPC4	1
11:118681079:A:G	rs73005423	0.824257	rs10892296	BIOSQTL	BIOS_eQTL_geneLevel	ENSG00000110367	G	2.2809e-06	-4.72668	0.00177376	G	-	11	118681079	DDX6	1
11:118681079:A:G	rs73005423	0.824257	rs10892296	BIOSQTL	BIOS_eQTL_geneLevel	ENSG00000110367	G	5.0772e-12	-6.90324	0	G	-	11	118681079	DDX6	1
11:118681079:A:G	rs73005423	0.824257	rs10892296	GTEx/v8	Whole_Blood	ENSG00000110367	G	7.9649e-07	-0.0938503	3.9994e-08	G	-	11	118681079	DDX6	1
11:118681083:A:G	rs73005426	0.811137	rs10892296	eQTLGen	eQTLGen_cis_eQTLs	ENSG00000095139	G	5.6468e-11	6.553	0	G	+	11	118681083	ARCN1	1
11:118681083:A:G	rs73005426	0.811137	rs10892296	eQTLGen	eQTLGen_cis_eQTLs	ENSG00000160683	G	4.9821e-07	5.0272	0.00164147	G	+	11	118681083	CXCR5	1
11:118681083:A:G	rs73005426	0.811137	rs10892296	eQTLGen	eQTLGen_cis_eQTLs	ENSG00000196655	G	7.2168e-09	-5.7856	4.5135e-05	G	-	11	118681083	TRAPPC4	1
11:118681083:A:G	rs73005426	0.811137	rs10892296	BIOSQTL	BIOS_eQTL_geneLevel	ENSG00000110367	G	2.2809e-06	-4.72668	0.00177376	G	-	11	118681083	DDX6	1
11:118681083:A:G	rs73005426	0.811137	rs10892296	BIOSQTL	BIOS_eQTL_geneLevel	ENSG00000110367	G	5.0772e-12	-6.90324	0	G	-	11	118681083	DDX6	1
11:118681083:A:G	rs73005426	0.811137	rs10892296	GTEx/v8	Whole_Blood	ENSG00000110367	G	6.0331e-07	-0.0920595	3.9994e-08	G	-	11	118681083	DDX6	1
11:118681464:C:T	rs7942535	0.811137	rs10892296	eQTLGen	eQTLGen_cis_eQTLs	ENSG00000095139	C	6.7369e-11	6.5266	0	C	+	11	118681464	ARCN1	1
11:118681464:C:T	rs7942535	0.811137	rs10892296	eQTLGen	eQTLGen_cis_eQTLs	ENSG00000160683	C	2.6838e-07	5.1445	0.00088864	C	+	11	118681464	CXCR5	1
11:118681464:C:T	rs7942535	0.811137	rs10892296	eQTLGen	eQTLGen_cis_eQTLs	ENSG00000196655	C	1.1566e-08	-5.706	6.421e-05	C	-	11	118681464	TRAPPC4	1
11:118681464:C:T	rs7942535	0.811137	rs10892296	BIOSQTL	BIOS_eQTL_geneLevel	ENSG00000110367	C	2.2809e-06	-4.72668	0.00177376	C	-	11	118681464	DDX6	1
11:118681464:C:T	rs7942535	0.811137	rs10892296	BIOSQTL	BIOS_eQTL_geneLevel	ENSG00000110367	C	5.0772e-12	-6.90324	0	C	-	11	118681464	DDX6	1
11:118681464:C:T	rs7942535	0.811137	rs10892296	GTEx/v8	Whole_Blood	ENSG00000110367	C	6.0331e-07	-0.0920595	3.9994e-08	C	-	11	118681464	DDX6	1
11:118682350:A:G	rs11217041	0.811137	rs10892296	eQTLGen	eQTLGen_cis_eQTLs	ENSG00000095139	G	6.3102e-11	6.5362	0	G	+	11	118682350	ARCN1	1
11:118682350:A:G	rs11217041	0.811137	rs10892296	eQTLGen	eQTLGen_cis_eQTLs	ENSG00000160683	G	2.4121e-07	5.1646	0.00079059	G	+	11	118682350	CXCR5	1
11:118682350:A:G	rs11217041	0.811137	rs10892296	eQTLGen	eQTLGen_cis_eQTLs	ENSG00000196655	G	8.757e-09	-5.7532	5.7952e-05	G	-	11	118682350	TRAPPC4	1
11:118682350:A:G	rs11217041	0.811137	rs10892296	BIOSQTL	BIOS_eQTL_geneLevel	ENSG00000110367	G	2.2809e-06	-4.72668	0.00177376	G	-	11	118682350	DDX6	1
11:118682350:A:G	rs11217041	0.811137	rs10892296	BIOSQTL	BIOS_eQTL_geneLevel	ENSG00000110367	G	5.4705e-12	-6.89273	0	G	-	11	118682350	DDX6	1
11:118682350:A:G	rs11217041	0.811137	rs10892296	GTEx/v8	Whole_Blood	ENSG00000110367	G	6.0331e-07	-0.0920595	3.9994e-08	G	-	11	118682350	DDX6	1
11:118682421:C:CCTT	rs148442524	0.811137	rs10892296	GTEx/v8	Whole_Blood	ENSG00000110367	CCTT	6.0331e-07	-0.0920595	3.9994e-08			11	118682421	DDX6	1
11:118682528:A:G	rs11217042	0.811137	rs10892296	eQTLGen	eQTLGen_cis_eQTLs	ENSG00000095139	A	6.9747e-11	6.5213	0	A	+	11	118682528	ARCN1	1
11:118682528:A:G	rs11217042	0.811137	rs10892296	eQTLGen	eQTLGen_cis_eQTLs	ENSG00000160683	A	2.5336e-07	5.1553	0.00080866	A	+	11	118682528	CXCR5	1
11:118682528:A:G	rs11217042	0.811137	rs10892296	eQTLGen	eQTLGen_cis_eQTLs	ENSG00000196655	A	9.3344e-09	-5.7423	5.7911e-05	A	-	11	118682528	TRAPPC4	1
11:118682528:A:G	rs11217042	0.811137	rs10892296	BIOSQTL	BIOS_eQTL_geneLevel	ENSG00000110367	A	2.9683e-06	-4.67282	0.00224252	A	-	11	118682528	DDX6	1
11:118682528:A:G	rs11217042	0.811137	rs10892296	BIOSQTL	BIOS_eQTL_geneLevel	ENSG00000110367	A	8.9407e-12	-6.82252	0	A	-	11	118682528	DDX6	1
11:118682528:A:G	rs11217042	0.811137	rs10892296	GTEx/v8	Whole_Blood	ENSG00000110367	A	6.0331e-07	-0.0920595	3.9994e-08	A	-	11	118682528	DDX6	1
11:118683327:G:T	rs76704408	0.811137	rs10892296	eQTLGen	eQTLGen_cis_eQTLs	ENSG00000095139	T	3.1497e-09	5.9238	2.5981e-05			11	118683327	ARCN1	1
11:118683327:G:T	rs76704408	0.811137	rs10892296	eQTLGen	eQTLGen_cis_eQTLs	ENSG00000160683	T	8.5179e-08	5.356	0.0003335			11	118683327	CXCR5	1
11:118683327:G:T	rs76704408	0.811137	rs10892296	eQTLGen	eQTLGen_cis_eQTLs	ENSG00000196655	T	2.8821e-07	-5.1308	0.00094972			11	118683327	TRAPPC4	1
11:118683327:G:T	rs76704408	0.811137	rs10892296	BIOSQTL	BIOS_eQTL_geneLevel	ENSG00000110367	T	2.3515e-06	-4.72047	0.00179729			11	118683327	DDX6	1
11:118683327:G:T	rs76704408	0.811137	rs10892296	BIOSQTL	BIOS_eQTL_geneLevel	ENSG00000110367	T	5.1711e-12	-6.90077	0			11	118683327	DDX6	1
11:118683327:G:T	rs76704408	0.811137	rs10892296	GTEx/v8	Whole_Blood	ENSG00000110367	T	4.3939e-07	-0.0927756	3.9994e-08			11	118683327	DDX6	1
11:118683564:A:G	rs17122453	0.811137	rs10892296	eQTLGen	eQTLGen_cis_eQTLs	ENSG00000095139	A	6.0539e-11	6.5424	0	A	+	11	118683564	ARCN1	1
11:118683564:A:G	rs17122453	0.811137	rs10892296	eQTLGen	eQTLGen_cis_eQTLs	ENSG00000160683	A	2.356e-07	5.1689	0.00077843	A	+	11	118683564	CXCR5	1
11:118683564:A:G	rs17122453	0.811137	rs10892296	eQTLGen	eQTLGen_cis_eQTLs	ENSG00000196655	A	1.0019e-08	-5.7303	5.7867e-05	A	-	11	118683564	TRAPPC4	1
11:118683564:A:G	rs17122453	0.811137	rs10892296	BIOSQTL	BIOS_eQTL_geneLevel	ENSG00000110367	A	2.2809e-06	-4.72668	0.00177376	A	-	11	118683564	DDX6	1
11:118683564:A:G	rs17122453	0.811137	rs10892296	BIOSQTL	BIOS_eQTL_geneLevel	ENSG00000110367	A	5.4705e-12	-6.89273	0	A	-	11	118683564	DDX6	1
11:118683564:A:G	rs17122453	0.811137	rs10892296	GTEx/v8	Whole_Blood	ENSG00000110367	A	6.0331e-07	-0.0920595	3.9994e-08	A	-	11	118683564	DDX6	1
11:118684610:A:G	rs715412	0.824257	rs10892296	eQTLGen	eQTLGen_cis_eQTLs	ENSG00000095139	A	4.3864e-11	6.5904	0	A	+	11	118684610	ARCN1	1
11:118684610:A:G	rs715412	0.824257	rs10892296	eQTLGen	eQTLGen_cis_eQTLs	ENSG00000160683	A	2.2987e-07	5.1735	0.00074743	A	+	11	118684610	CXCR5	1
11:118684610:A:G	rs715412	0.824257	rs10892296	eQTLGen	eQTLGen_cis_eQTLs	ENSG00000196655	A	1.1722e-11	-6.7835	0	A	-	11	118684610	TRAPPC4	1
11:118684610:A:G	rs715412	0.824257	rs10892296	BIOSQTL	BIOS_eQTL_geneLevel	ENSG00000110367	A	1.9533e-06	-4.75809	0.00153127	A	-	11	118684610	DDX6	1
11:118684610:A:G	rs715412	0.824257	rs10892296	BIOSQTL	BIOS_eQTL_geneLevel	ENSG00000110367	A	4.0853e-12	-6.93412	0	A	-	11	118684610	DDX6	1
11:118684610:A:G	rs715412	0.824257	rs10892296	GTEx/v8	Whole_Blood	ENSG00000110367	A	2.9821e-07	-0.0982356	3.9994e-08	A	-	11	118684610	DDX6	1
11:118694547:C:T	rs7123726	0.882721	rs10892296	eQTLGen	eQTLGen_cis_eQTLs	ENSG00000095139	C	1.6036e-11	6.7384	0	C	+	11	118694547	ARCN1	1
11:118694547:C:T	rs7123726	0.882721	rs10892296	eQTLGen	eQTLGen_cis_eQTLs	ENSG00000160683	C	1.0561e-07	5.3168	0.00035163	C	+	11	118694547	CXCR5	1
11:118694547:C:T	rs7123726	0.882721	rs10892296	eQTLGen	eQTLGen_cis_eQTLs	ENSG00000196655	C	1.3805e-06	-4.8276	0.0041903	C	-	11	118694547	TRAPPC4	1
11:118694547:C:T	rs7123726	0.882721	rs10892296	BIOSQTL	BIOS_eQTL_geneLevel	ENSG00000110367	C	1.6333e-06	-4.79414	0.00134409	C	-	11	118694547	DDX6	1
11:118694547:C:T	rs7123726	0.882721	rs10892296	BIOSQTL	BIOS_eQTL_geneLevel	ENSG00000110367	C	3.0544e-12	-6.97507	0	C	-	11	118694547	DDX6	1
11:118694547:C:T	rs7123726	0.882721	rs10892296	GTEx/v8	Whole_Blood	ENSG00000110367	C	2.7508e-07	-0.094706	3.9994e-08	C	-	11	118694547	DDX6	1
11:118696022:C:T	rs11217044	0.835597	rs10892296	eQTLGen	eQTLGen_cis_eQTLs	ENSG00000095139	C	7.0401e-11	6.5199	0	C	+	11	118696022	ARCN1	1
11:118696022:C:T	rs11217044	0.835597	rs10892296	eQTLGen	eQTLGen_cis_eQTLs	ENSG00000160683	C	1.8541e-07	5.2135	0.00061802	C	+	11	118696022	CXCR5	1
11:118696022:C:T	rs11217044	0.835597	rs10892296	eQTLGen	eQTLGen_cis_eQTLs	ENSG00000196655	C	1.8615e-08	-5.6243	9.5841e-05	C	-	11	118696022	TRAPPC4	1
11:118696022:C:T	rs11217044	0.835597	rs10892296	BIOSQTL	BIOS_eQTL_geneLevel	ENSG00000110367	C	1.601e-06	-4.79816	0.00132437	C	-	11	118696022	DDX6	1
11:118696022:C:T	rs11217044	0.835597	rs10892296	BIOSQTL	BIOS_eQTL_geneLevel	ENSG00000110367	C	2.6754e-12	-6.99362	0	C	-	11	118696022	DDX6	1
11:118696022:C:T	rs11217044	0.835597	rs10892296	GTEx/v8	Whole_Blood	ENSG00000110367	C	1.8059e-07	-0.0967525	3.9994e-08	C	-	11	118696022	DDX6	1
11:118697865:A:C	rs11217045	0.90461	rs10892296	eQTLGen	eQTLGen_cis_eQTLs	ENSG00000095139	A	6.621e-11	6.5291	0	A	+	11	118697865	ARCN1	1
11:118697865:A:C	rs11217045	0.90461	rs10892296	eQTLGen	eQTLGen_cis_eQTLs	ENSG00000160683	A	2.4485e-07	5.1617	0.00079671	A	+	11	118697865	CXCR5	1
11:118697865:A:C	rs11217045	0.90461	rs10892296	eQTLGen	eQTLGen_cis_eQTLs	ENSG00000196655	A	3.2628e-09	-5.9177	2.5971e-05	A	-	11	118697865	TRAPPC4	1
11:118697865:A:C	rs11217045	0.90461	rs10892296	BIOSQTL	BIOS_eQTL_geneLevel	ENSG00000110367	A	1.7184e-06	-4.78386	0.00136237	A	-	11	118697865	DDX6	1
11:118697865:A:C	rs11217045	0.90461	rs10892296	BIOSQTL	BIOS_eQTL_geneLevel	ENSG00000110367	A	2.8853e-12	-6.98311	0	A	-	11	118697865	DDX6	1
11:118697865:A:C	rs11217045	0.90461	rs10892296	GTEx/v8	Whole_Blood	ENSG00000110367	A	1.3708e-07	-0.101299	3.9994e-08	A	-	11	118697865	DDX6	1
11:118697906:A:G	rs73005502	0.897547	rs10892296	eQTLGen	eQTLGen_cis_eQTLs	ENSG00000095139	G	8.3476e-11	6.4944	0	G	+	11	118697906	ARCN1	1
11:118697906:A:G	rs73005502	0.897547	rs10892296	eQTLGen	eQTLGen_cis_eQTLs	ENSG00000160683	G	1.9801e-07	5.2013	0.00065502	G	+	11	118697906	CXCR5	1
11:118697906:A:G	rs73005502	0.897547	rs10892296	eQTLGen	eQTLGen_cis_eQTLs	ENSG00000196655	G	2.1719e-09	-5.9843	1.9562e-05	G	-	11	118697906	TRAPPC4	1
11:118697906:A:G	rs73005502	0.897547	rs10892296	BIOSQTL	BIOS_eQTL_geneLevel	ENSG00000110367	G	1.8078e-06	-4.7737	0.00142717	G	-	11	118697906	DDX6	1
11:118697906:A:G	rs73005502	0.897547	rs10892296	BIOSQTL	BIOS_eQTL_geneLevel	ENSG00000110367	G	3.8933e-12	-6.94099	0	G	-	11	118697906	DDX6	1
11:118697906:A:G	rs73005502	0.897547	rs10892296	GTEx/v8	Whole_Blood	ENSG00000110367	G	1.3708e-07	-0.101299	3.9994e-08	G	-	11	118697906	DDX6	1
11:118698907:A:G	rs11217046	0.90461	rs10892296	eQTLGen	eQTLGen_cis_eQTLs	ENSG00000095139	A	1.0596e-10	6.4584	0	A	+	11	118698907	ARCN1	1
11:118698907:A:G	rs11217046	0.90461	rs10892296	eQTLGen	eQTLGen_cis_eQTLs	ENSG00000160683	A	2.3636e-07	5.1683	0.00077843	A	+	11	118698907	CXCR5	1
11:118698907:A:G	rs11217046	0.90461	rs10892296	eQTLGen	eQTLGen_cis_eQTLs	ENSG00000196655	A	3.0665e-09	-5.9278	2.5986e-05	A	-	11	118698907	TRAPPC4	1
11:118698907:A:G	rs11217046	0.90461	rs10892296	BIOSQTL	BIOS_eQTL_geneLevel	ENSG00000110367	A	1.4647e-06	-4.81588	0.00120844	A	-	11	118698907	DDX6	1
11:118698907:A:G	rs11217046	0.90461	rs10892296	BIOSQTL	BIOS_eQTL_geneLevel	ENSG00000110367	A	2.615e-12	-6.99691	0	A	-	11	118698907	DDX6	1
11:118698907:A:G	rs11217046	0.90461	rs10892296	GTEx/v8	Whole_Blood	ENSG00000110367	A	1.3708e-07	-0.101299	3.9994e-08	A	-	11	118698907	DDX6	1
11:118701018:A:G	rs79504890	0.91069	rs10892296	eQTLGen	eQTLGen_cis_eQTLs	ENSG00000095139	A	6.2339e-10	6.1845	0	A	+	11	118701018	ARCN1	1
11:118701018:A:G	rs79504890	0.91069	rs10892296	eQTLGen	eQTLGen_cis_eQTLs	ENSG00000160683	A	4.084e-07	5.0652	0.00128015	A	+	11	118701018	CXCR5	1
11:118701018:A:G	rs79504890	0.91069	rs10892296	eQTLGen	eQTLGen_cis_eQTLs	ENSG00000196655	A	1.9605e-10	-6.3643	0	A	-	11	118701018	TRAPPC4	1
11:118701018:A:G	rs79504890	0.91069	rs10892296	BIOSQTL	BIOS_eQTL_geneLevel	ENSG00000110367	A	1.5413e-06	-4.80566	0.00128438	A	-	11	118701018	DDX6	1
11:118701018:A:G	rs79504890	0.91069	rs10892296	BIOSQTL	BIOS_eQTL_geneLevel	ENSG00000110367	A	2.8043e-12	-6.98713	0	A	-	11	118701018	DDX6	1
11:118701018:A:G	rs79504890	0.91069	rs10892296	GTEx/v8	Whole_Blood	ENSG00000110367	A	2.4178e-07	-0.0998649	3.9994e-08	A	-	11	118701018	DDX6	1
11:118718729:C:T	rs10892296	1	rs10892296	eQTLGen	eQTLGen_cis_eQTLs	ENSG00000095139	T	1.1342e-07	5.3038	0.00038901	T	+	11	118718729	ARCN1	1
11:118718729:C:T	rs10892296	1	rs10892296	eQTLGen	eQTLGen_cis_eQTLs	ENSG00000160683	T	3.6454e-07	5.0867	0.0011517	T	+	11	118718729	CXCR5	1
11:118718729:C:T	rs10892296	1	rs10892296	eQTLGen	eQTLGen_cis_eQTLs	ENSG00000196655	T	8.5392e-06	-4.4512	0.0240871	T	-	11	118718729	TRAPPC4	1
11:118718729:C:T	rs10892296	1	rs10892296	BIOSQTL	BIOS_eQTL_geneLevel	ENSG00000110367	T	2.7914e-06	-4.68542	0.00209868	T	-	11	118718729	DDX6	1
11:118718729:C:T	rs10892296	1	rs10892296	BIOSQTL	BIOS_eQTL_geneLevel	ENSG00000110367	T	4.1788e-12	-6.93088	0	T	-	11	118718729	DDX6	1
11:118718729:C:T	rs10892296	1	rs10892296	GTEx/v8	Whole_Blood	ENSG00000110367	T	7.4625e-06	-0.0837949	3.9994e-08	T	-	11	118718729	DDX6	1
11:118721565:A:G	rs75249660	0.993429	rs10892296	eQTLGen	eQTLGen_cis_eQTLs	ENSG00000095139	A	2.3523e-09	5.9715	2.605e-05	A	+	11	118721565	ARCN1	1
11:118721565:A:G	rs75249660	0.993429	rs10892296	eQTLGen	eQTLGen_cis_eQTLs	ENSG00000160683	A	6.4444e-07	4.9775	0.00203642	A	+	11	118721565	CXCR5	1
11:118721565:A:G	rs75249660	0.993429	rs10892296	eQTLGen	eQTLGen_cis_eQTLs	ENSG00000196655	A	4.3016e-08	-5.4778	0.00016483	A	-	11	118721565	TRAPPC4	1
11:118721565:A:G	rs75249660	0.993429	rs10892296	BIOSQTL	BIOS_eQTL_geneLevel	ENSG00000110367	A	2.6042e-06	-4.69974	0.00196578	A	-	11	118721565	DDX6	1
11:118721565:A:G	rs75249660	0.993429	rs10892296	BIOSQTL	BIOS_eQTL_geneLevel	ENSG00000110367	A	4.1788e-12	-6.93088	0	A	-	11	118721565	DDX6	1
11:118721565:A:G	rs75249660	0.993429	rs10892296	GTEx/v8	Whole_Blood	ENSG00000110367	A	2.277e-05	-0.0779287	3.9994e-08	A	-	11	118721565	DDX6	1
11:118722149:A:G	rs11217058	0.973941	rs10892296	eQTLGen	eQTLGen_cis_eQTLs	ENSG00000095139	A	4.0878e-09	5.8808	3.2394e-05	A	+	11	118722149	ARCN1	1
11:118722149:A:G	rs11217058	0.973941	rs10892296	eQTLGen	eQTLGen_cis_eQTLs	ENSG00000160683	A	5.0291e-07	5.0252	0.0016535	A	+	11	118722149	CXCR5	1
11:118722149:A:G	rs11217058	0.973941	rs10892296	eQTLGen	eQTLGen_cis_eQTLs	ENSG00000196655	A	7.7351e-08	-5.373	0.00030231	A	-	11	118722149	TRAPPC4	1
11:118722149:A:G	rs11217058	0.973941	rs10892296	BIOSQTL	BIOS_eQTL_geneLevel	ENSG00000110367	A	2.6042e-06	-4.69974	0.00196578	A	-	11	118722149	DDX6	1
11:118722149:A:G	rs11217058	0.973941	rs10892296	BIOSQTL	BIOS_eQTL_geneLevel	ENSG00000110367	A	4.6066e-12	-6.91713	0	A	-	11	118722149	DDX6	1
11:118722149:A:G	rs11217058	0.973941	rs10892296	GTEx/v8	Whole_Blood	ENSG00000110367	A	1.417e-07	-0.103582	3.9994e-08	A	-	11	118722149	DDX6	1
11:118723748:C:T	rs11217060	0.986895	rs10892296	eQTLGen	eQTLGen_cis_eQTLs	ENSG00000095139	T	3.5133e-07	5.0936	0.00113327	T	+	11	118723748	ARCN1	1
11:118723748:C:T	rs11217060	0.986895	rs10892296	eQTLGen	eQTLGen_cis_eQTLs	ENSG00000160683	T	4.3175e-07	5.0544	0.00137173	T	+	11	118723748	CXCR5	1
11:118723748:C:T	rs11217060	0.986895	rs10892296	BIOSQTL	BIOS_eQTL_geneLevel	ENSG00000110367	T	4.681e-06	-4.57843	0.00329105	T	-	11	118723748	DDX6	1
11:118723748:C:T	rs11217060	0.986895	rs10892296	BIOSQTL	BIOS_eQTL_geneLevel	ENSG00000110367	T	9.7735e-12	-6.8097	0	T	-	11	118723748	DDX6	1
11:118723748:C:T	rs11217060	0.986895	rs10892296	GTEx/v8	Whole_Blood	ENSG00000110367	T	4.2609e-06	-0.0859696	3.9994e-08	T	-	11	118723748	DDX6	1
11:118725660:C:G	rs4936441	0.948504	rs10892296	eQTLGen	eQTLGen_cis_eQTLs	ENSG00000095139	C	1.7944e-09	6.0154	1.9591e-05			11	118725660	ARCN1	1
11:118725660:C:G	rs4936441	0.948504	rs10892296	eQTLGen	eQTLGen_cis_eQTLs	ENSG00000160683	C	6.4245e-07	4.978	0.00203655			11	118725660	CXCR5	1
11:118725660:C:G	rs4936441	0.948504	rs10892296	eQTLGen	eQTLGen_cis_eQTLs	ENSG00000196655	C	2.0671e-07	-5.1931	0.00066733			11	118725660	TRAPPC4	1
11:118725660:C:G	rs4936441	0.948504	rs10892296	BIOSQTL	BIOS_eQTL_geneLevel	ENSG00000110367	C	2.1372e-06	-4.73982	0.00166026			11	118725660	DDX6	1
11:118725660:C:G	rs4936441	0.948504	rs10892296	BIOSQTL	BIOS_eQTL_geneLevel	ENSG00000110367	C	4.4783e-12	-6.92106	0			11	118725660	DDX6	1
11:118725660:C:G	rs4936441	0.948504	rs10892296	GTEx/v8	Whole_Blood	ENSG00000110367	G	6.2961e-06	0.0831628	3.9994e-08			11	118725660	DDX6	1
11:118726753:G:T	rs11217066	0.948762	rs10892296	eQTLGen	eQTLGen_cis_eQTLs	ENSG00000095139	G	1.828e-09	6.0124	1.9591e-05	G	+	11	118726753	ARCN1	1
11:118726753:G:T	rs11217066	0.948762	rs10892296	eQTLGen	eQTLGen_cis_eQTLs	ENSG00000160683	G	7.5754e-07	4.9462	0.00239455	G	+	11	118726753	CXCR5	1
11:118726753:G:T	rs11217066	0.948762	rs10892296	eQTLGen	eQTLGen_cis_eQTLs	ENSG00000196655	G	2.1671e-07	-5.1842	0.0007044	G	-	11	118726753	TRAPPC4	1
11:118726753:G:T	rs11217066	0.948762	rs10892296	BIOSQTL	BIOS_eQTL_geneLevel	ENSG00000110367	G	2.1372e-06	-4.73982	0.00166026	G	-	11	118726753	DDX6	1
11:118726753:G:T	rs11217066	0.948762	rs10892296	BIOSQTL	BIOS_eQTL_geneLevel	ENSG00000110367	G	4.4783e-12	-6.92106	0	G	-	11	118726753	DDX6	1
11:118726753:G:T	rs11217066	0.948762	rs10892296	GTEx/v8	Whole_Blood	ENSG00000110367	G	6.2961e-06	-0.0831628	3.9994e-08	G	-	11	118726753	DDX6	1
11:118726843:C:T	rs10892299	0.948762	rs10892296	eQTLGen	eQTLGen_cis_eQTLs	ENSG00000095139	T	2.0907e-09	5.9907	1.9571e-05	T	+	11	118726843	ARCN1	1
11:118726843:C:T	rs10892299	0.948762	rs10892296	eQTLGen	eQTLGen_cis_eQTLs	ENSG00000160683	T	9.9715e-07	4.8923	0.00309783	T	+	11	118726843	CXCR5	1
11:118726843:C:T	rs10892299	0.948762	rs10892296	eQTLGen	eQTLGen_cis_eQTLs	ENSG00000196655	T	1.8986e-07	-5.2088	0.00062406	T	-	11	118726843	TRAPPC4	1
11:118726843:C:T	rs10892299	0.948762	rs10892296	BIOSQTL	BIOS_eQTL_geneLevel	ENSG00000110367	T	2.1372e-06	-4.73982	0.00166026	T	-	11	118726843	DDX6	1
11:118726843:C:T	rs10892299	0.948762	rs10892296	BIOSQTL	BIOS_eQTL_geneLevel	ENSG00000110367	T	4.4783e-12	-6.92106	0	T	-	11	118726843	DDX6	1
11:118726843:C:T	rs10892299	0.948762	rs10892296	GTEx/v8	Whole_Blood	ENSG00000110367	T	6.2961e-06	-0.0831628	3.9994e-08	T	-	11	118726843	DDX6	1
11:118729391:A:G	rs10790268	0.935814	rs10892296	eQTLGen	eQTLGen_cis_eQTLs	ENSG00000095139	A	2.1435e-08	5.6002	0.00010847	A	+	11	118729391	ARCN1	1
11:118729391:A:G	rs10790268	0.935814	rs10892296	eQTLGen	eQTLGen_cis_eQTLs	ENSG00000160683	A	6.9056e-07	4.9641	0.00214598	A	+	11	118729391	CXCR5	1
11:118729391:A:G	rs10790268	0.935814	rs10892296	BIOSQTL	BIOS_eQTL_geneLevel	ENSG00000110367	A	1.14e-06	-4.86564	0.00098136	A	-	11	118729391	DDX6	1
11:118729391:A:G	rs10790268	0.935814	rs10892296	BIOSQTL	BIOS_eQTL_geneLevel	ENSG00000110367	A	3.0327e-12	-6.9761	0	A	-	11	118729391	DDX6	1
11:118729391:A:G	rs10790268	0.935814	rs10892296	GTEx/v8	Whole_Blood	ENSG00000110367	G	4.8557e-06	0.0851508	3.9994e-08	A	-	11	118729391	DDX6	1
11:118729456:C:T	rs10790269	0.935814	rs10892296	eQTLGen	eQTLGen_cis_eQTLs	ENSG00000095139	C	1.9854e-09	5.9992	1.9576e-05	C	+	11	118729456	ARCN1	1
11:118729456:C:T	rs10790269	0.935814	rs10892296	eQTLGen	eQTLGen_cis_eQTLs	ENSG00000160683	C	4.719e-07	5.0376	0.00152469	C	+	11	118729456	CXCR5	1
11:118729456:C:T	rs10790269	0.935814	rs10892296	eQTLGen	eQTLGen_cis_eQTLs	ENSG00000196655	C	6.4912e-07	-4.976	0.0020363	C	-	11	118729456	TRAPPC4	1
11:118729456:C:T	rs10790269	0.935814	rs10892296	BIOSQTL	BIOS_eQTL_geneLevel	ENSG00000110367	C	1.14e-06	-4.86564	0.00098136	C	-	11	118729456	DDX6	1
11:118729456:C:T	rs10790269	0.935814	rs10892296	BIOSQTL	BIOS_eQTL_geneLevel	ENSG00000110367	C	3.0327e-12	-6.9761	0	C	-	11	118729456	DDX6	1
11:118729456:C:T	rs10790269	0.935814	rs10892296	GTEx/v8	Whole_Blood	ENSG00000110367	T	5.5643e-06	0.0836101	3.9994e-08	C	-	11	118729456	DDX6	1
11:118734000:C:T	rs11217074	0.897547	rs10892296	eQTLGen	eQTLGen_cis_eQTLs	ENSG00000095139	C	2.0933e-09	5.9904	1.9571e-05	C	+	11	118734000	ARCN1	1
11:118734000:C:T	rs11217074	0.897547	rs10892296	eQTLGen	eQTLGen_cis_eQTLs	ENSG00000160683	C	5.0818e-07	5.0233	0.00165947	C	+	11	118734000	CXCR5	1
11:118734000:C:T	rs11217074	0.897547	rs10892296	eQTLGen	eQTLGen_cis_eQTLs	ENSG00000196655	C	4.3401e-07	-5.0533	0.0013779	C	-	11	118734000	TRAPPC4	1
11:118734000:C:T	rs11217074	0.897547	rs10892296	BIOSQTL	BIOS_eQTL_geneLevel	ENSG00000110367	C	1.2124e-06	-4.85357	0.00103711	C	-	11	118734000	DDX6	1
11:118734000:C:T	rs11217074	0.897547	rs10892296	BIOSQTL	BIOS_eQTL_geneLevel	ENSG00000110367	C	3.8768e-12	-6.94159	0	C	-	11	118734000	DDX6	1
11:118734000:C:T	rs11217074	0.897547	rs10892296	GTEx/v8	Whole_Blood	ENSG00000110367	C	7.5924e-06	-0.0823723	3.9994e-08	C	-	11	118734000	DDX6	1
11:118738298:C:G	rs7119044	0.8912	rs10892296	eQTLGen	eQTLGen_cis_eQTLs	ENSG00000095139	G	2.8782e-09	5.9386	2.6003e-05			11	118738298	ARCN1	1
11:118738298:C:G	rs7119044	0.8912	rs10892296	eQTLGen	eQTLGen_cis_eQTLs	ENSG00000160683	G	4.9614e-07	5.0279	0.0016355			11	118738298	CXCR5	1
11:118738298:C:G	rs7119044	0.8912	rs10892296	eQTLGen	eQTLGen_cis_eQTLs	ENSG00000196655	G	1.004e-07	-5.3259	0.00034552			11	118738298	TRAPPC4	1
11:118738298:C:G	rs7119044	0.8912	rs10892296	BIOSQTL	BIOS_eQTL_geneLevel	ENSG00000110367	G	1.2802e-06	-4.84262	0.00107236			11	118738298	DDX6	1
11:118738298:C:G	rs7119044	0.8912	rs10892296	BIOSQTL	BIOS_eQTL_geneLevel	ENSG00000110367	G	4.1906e-12	-6.93059	0			11	118738298	DDX6	1
11:118738298:C:G	rs7119044	0.8912	rs10892296	GTEx/v8	Whole_Blood	ENSG00000110367	C	6.873e-06	0.0830896	3.9994e-08			11	118738298	DDX6	1
11:118739056:A:G	rs7122669	0.897547	rs10892296	eQTLGen	eQTLGen_cis_eQTLs	ENSG00000095139	A	2.0349e-09	5.995	1.9572e-05	A	+	11	118739056	ARCN1	1
11:118739056:A:G	rs7122669	0.897547	rs10892296	eQTLGen	eQTLGen_cis_eQTLs	ENSG00000160683	A	7.2107e-07	4.9557	0.00226211	A	+	11	118739056	CXCR5	1
11:118739056:A:G	rs7122669	0.897547	rs10892296	eQTLGen	eQTLGen_cis_eQTLs	ENSG00000196655	A	2.5174e-07	-5.1562	0.00080876	A	-	11	118739056	TRAPPC4	1
11:118739056:A:G	rs7122669	0.897547	rs10892296	BIOSQTL	BIOS_eQTL_geneLevel	ENSG00000110367	A	1.2802e-06	-4.84262	0.00107236	A	-	11	118739056	DDX6	1
11:118739056:A:G	rs7122669	0.897547	rs10892296	BIOSQTL	BIOS_eQTL_geneLevel	ENSG00000110367	A	4.1906e-12	-6.93059	0	A	-	11	118739056	DDX6	1
11:118739056:A:G	rs7122669	0.897547	rs10892296	GTEx/v8	Whole_Blood	ENSG00000110367	G	6.873e-06	0.0830896	3.9994e-08	A	-	11	118739056	DDX6	1
11:118740418:C:G	rs7951740	0.897332	rs10892296	eQTLGen	eQTLGen_cis_eQTLs	ENSG00000095139	G	4.5403e-09	5.8633	3.236e-05			11	118740418	ARCN1	1
11:118740418:C:G	rs7951740	0.897332	rs10892296	eQTLGen	eQTLGen_cis_eQTLs	ENSG00000160683	G	3.0683e-07	5.1193	0.00099268			11	118740418	CXCR5	1
11:118740418:C:G	rs7951740	0.897332	rs10892296	eQTLGen	eQTLGen_cis_eQTLs	ENSG00000196655	G	3.3751e-07	-5.1011	0.00109053			11	118740418	TRAPPC4	1
11:118740418:C:G	rs7951740	0.897332	rs10892296	BIOSQTL	BIOS_eQTL_geneLevel	ENSG00000110367	G	1.349e-06	-4.83231	0.00114907			11	118740418	DDX6	1
11:118740418:C:G	rs7951740	0.897332	rs10892296	BIOSQTL	BIOS_eQTL_geneLevel	ENSG00000110367	G	4.6589e-12	-6.91558	0			11	118740418	DDX6	1
11:118740418:C:G	rs7951740	0.897332	rs10892296	GTEx/v8	Whole_Blood	ENSG00000110367	C	3.1766e-06	0.0860492	3.9994e-08			11	118740418	DDX6	1
11:118740864:C:T	rs4936443	0.879931	rs10892296	eQTLGen	eQTLGen_cis_eQTLs	ENSG00000095139	C	1.9347e-09	6.0033	1.9581e-05	C	+	11	118740864	ARCN1	1
11:118740864:C:T	rs4936443	0.879931	rs10892296	eQTLGen	eQTLGen_cis_eQTLs	ENSG00000160683	C	7.5988e-07	4.9455	0.00240668	C	+	11	118740864	CXCR5	1
11:118740864:C:T	rs4936443	0.879931	rs10892296	eQTLGen	eQTLGen_cis_eQTLs	ENSG00000196655	C	3.8143e-07	-5.0778	0.00118819	C	-	11	118740864	TRAPPC4	1
11:118740864:C:T	rs4936443	0.879931	rs10892296	BIOSQTL	BIOS_eQTL_geneLevel	ENSG00000110367	C	1.2674e-06	-4.8448	0.00106737	C	-	11	118740864	DDX6	1
11:118740864:C:T	rs4936443	0.879931	rs10892296	BIOSQTL	BIOS_eQTL_geneLevel	ENSG00000110367	C	3.1158e-12	-6.9722	0	C	-	11	118740864	DDX6	1
11:118740864:C:T	rs4936443	0.879931	rs10892296	GTEx/v8	Whole_Blood	ENSG00000110367	T	4.578e-07	0.0912334	3.9994e-08	C	-	11	118740864	DDX6	1
11:118740931:C:T	rs4938572	0.874007	rs10892296	eQTLGen	eQTLGen_cis_eQTLs	ENSG00000095139	C	1.8212e-09	6.0131	1.9591e-05	C	+	11	118740931	ARCN1	1
11:118740931:C:T	rs4938572	0.874007	rs10892296	eQTLGen	eQTLGen_cis_eQTLs	ENSG00000160683	C	5.7211e-07	5.0005	0.00187854	C	+	11	118740931	CXCR5	1
11:118740931:C:T	rs4938572	0.874007	rs10892296	eQTLGen	eQTLGen_cis_eQTLs	ENSG00000196655	C	1.2384e-06	-4.8492	0.00378626	C	-	11	118740931	TRAPPC4	1
11:118740931:C:T	rs4938572	0.874007	rs10892296	BIOSQTL	BIOS_eQTL_geneLevel	ENSG00000110367	C	2.0302e-06	-4.75025	0.00158038	C	-	11	118740931	DDX6	1
11:118740931:C:T	rs4938572	0.874007	rs10892296	BIOSQTL	BIOS_eQTL_geneLevel	ENSG00000110367	C	4.1084e-12	-6.93337	0	C	-	11	118740931	DDX6	1
11:118740931:C:T	rs4938572	0.874007	rs10892296	GTEx/v8	Whole_Blood	ENSG00000110367	T	4.578e-07	0.0912334	3.9994e-08	C	-	11	118740931	DDX6	1
11:118741157:C:T	rs7117261	0.891939	rs10892296	eQTLGen	eQTLGen_cis_eQTLs	ENSG00000095139	T	4.7529e-09	5.8557	3.2339e-05	T	+	11	118741157	ARCN1	1
11:118741157:C:T	rs7117261	0.891939	rs10892296	eQTLGen	eQTLGen_cis_eQTLs	ENSG00000160683	T	4.9717e-07	5.0275	0.0016354	T	+	11	118741157	CXCR5	1
11:118741157:C:T	rs7117261	0.891939	rs10892296	eQTLGen	eQTLGen_cis_eQTLs	ENSG00000196655	T	2.0849e-07	-5.1916	0.00067348	T	-	11	118741157	TRAPPC4	1
11:118741157:C:T	rs7117261	0.891939	rs10892296	BIOSQTL	BIOS_eQTL_geneLevel	ENSG00000110367	T	2.1733e-06	-4.73657	0.00168971	T	-	11	118741157	DDX6	1
11:118741157:C:T	rs7117261	0.891939	rs10892296	BIOSQTL	BIOS_eQTL_geneLevel	ENSG00000110367	T	4.5228e-12	-6.9196	0	T	-	11	118741157	DDX6	1
11:118741157:C:T	rs7117261	0.891939	rs10892296	GTEx/v8	Whole_Blood	ENSG00000110367	C	5.6936e-07	0.0945333	3.9994e-08	T	-	11	118741157	DDX6	1
11:118741842:C:T	rs4938573	0.868135	rs10892296	eQTLGen	eQTLGen_cis_eQTLs	ENSG00000095139	C	2.96e-09	5.9338	2.5994e-05	C	+	11	118741842	ARCN1	1
11:118741842:C:T	rs4938573	0.868135	rs10892296	eQTLGen	eQTLGen_cis_eQTLs	ENSG00000160683	C	8.5577e-07	4.9223	0.00270502	C	+	11	118741842	CXCR5	1
11:118741842:C:T	rs4938573	0.868135	rs10892296	eQTLGen	eQTLGen_cis_eQTLs	ENSG00000196655	C	2.4147e-07	-5.164	0.00079059	C	-	11	118741842	TRAPPC4	1
11:118741842:C:T	rs4938573	0.868135	rs10892296	BIOSQTL	BIOS_eQTL_geneLevel	ENSG00000110367	C	2.0362e-06	-4.74961	0.00158527	C	-	11	118741842	DDX6	1
11:118741842:C:T	rs4938573	0.868135	rs10892296	BIOSQTL	BIOS_eQTL_geneLevel	ENSG00000110367	C	2.0156e-12	-7.03322	0	C	-	11	118741842	DDX6	1
11:118741842:C:T	rs4938573	0.868135	rs10892296	GTEx/v8	Whole_Blood	ENSG00000110367	T	3.0845e-06	0.0861313	3.9994e-08	C	-	11	118741842	DDX6	1
11:118742724:C:T	rs7125333	0.862316	rs10892296	eQTLGen	eQTLGen_cis_eQTLs	ENSG00000095139	T	7.2123e-08	5.386	0.00028995	T	+	11	118742724	ARCN1	1
11:118742724:C:T	rs7125333	0.862316	rs10892296	eQTLGen	eQTLGen_cis_eQTLs	ENSG00000160683	T	2.8828e-06	4.6792	0.00841099	T	+	11	118742724	CXCR5	1
11:118742724:C:T	rs7125333	0.862316	rs10892296	BIOSQTL	BIOS_eQTL_geneLevel	ENSG00000110367	T	2.3308e-06	-4.72224	0.00178243	T	-	11	118742724	DDX6	1
11:118742724:C:T	rs7125333	0.862316	rs10892296	BIOSQTL	BIOS_eQTL_geneLevel	ENSG00000110367	T	2.225e-12	-7.01943	0	T	-	11	118742724	DDX6	1
11:118742724:C:T	rs7125333	0.862316	rs10892296	GTEx/v8	Whole_Blood	ENSG00000110367	C	3.778e-06	0.0853635	3.9994e-08	T	-	11	118742724	DDX6	1
11:118742800:A:G	rs74541740	0.879931	rs10892296	eQTLGen	eQTLGen_cis_eQTLs	ENSG00000095139	A	2.507e-09	5.9611	2.6037e-05	A	+	11	118742800	ARCN1	1
11:118742800:A:G	rs74541740	0.879931	rs10892296	eQTLGen	eQTLGen_cis_eQTLs	ENSG00000160683	A	6.7717e-07	4.9678	0.00209717	A	+	11	118742800	CXCR5	1
11:118742800:A:G	rs74541740	0.879931	rs10892296	eQTLGen	eQTLGen_cis_eQTLs	ENSG00000196655	A	4.3629e-07	-5.0522	0.00139018	A	-	11	118742800	TRAPPC4	1
11:118742800:A:G	rs74541740	0.879931	rs10892296	BIOSQTL	BIOS_eQTL_geneLevel	ENSG00000110367	A	1.6711e-06	-4.78942	0.00135784	A	-	11	118742800	DDX6	1
11:118742800:A:G	rs74541740	0.879931	rs10892296	BIOSQTL	BIOS_eQTL_geneLevel	ENSG00000110367	A	1.9141e-12	-7.04048	0	A	-	11	118742800	DDX6	1
11:118742800:A:G	rs74541740	0.879931	rs10892296	GTEx/v8	Whole_Blood	ENSG00000110367	A	6.582e-06	-0.0834283	3.9994e-08	A	-	11	118742800	DDX6	1
11:118743338:C:T	rs4936444	0.836294	rs10892296	eQTLGen	eQTLGen_cis_eQTLs	ENSG00000095139	T	2.4433e-09	5.9653	2.6042e-05	T	+	11	118743338	ARCN1	1
11:118743338:C:T	rs4936444	0.836294	rs10892296	eQTLGen	eQTLGen_cis_eQTLs	ENSG00000160683	T	5.5457e-07	5.0064	0.00178714	T	+	11	118743338	CXCR5	1
11:118743338:C:T	rs4936444	0.836294	rs10892296	eQTLGen	eQTLGen_cis_eQTLs	ENSG00000196655	T	7.7955e-08	-5.3717	0.00030227	T	-	11	118743338	TRAPPC4	1
11:118743338:C:T	rs4936444	0.836294	rs10892296	BIOSQTL	BIOS_eQTL_geneLevel	ENSG00000110367	T	1.8295e-06	-4.77135	0.00144196	T	-	11	118743338	DDX6	1
11:118743338:C:T	rs4936444	0.836294	rs10892296	BIOSQTL	BIOS_eQTL_geneLevel	ENSG00000110367	T	1.5272e-12	-7.07188	0	T	-	11	118743338	DDX6	1
11:118743338:C:T	rs4936444	0.836294	rs10892296	GTEx/v8	Whole_Blood	ENSG00000110367	C	1.3823e-06	0.0895533	3.9994e-08	T	-	11	118743338	DDX6	1
11:118743772:C:T	11:118743772:C:T	0.853703	rs10892296	eQTLGen	eQTLGen_cis_eQTLs	ENSG00000095139	T	1.2951e-09	6.0681	1.31e-05			11	118743772	ARCN1	1
11:118743772:C:T	11:118743772:C:T	0.853703	rs10892296	eQTLGen	eQTLGen_cis_eQTLs	ENSG00000160683	T	1.4691e-06	4.8155	0.00442521			11	118743772	CXCR5	1
11:118743772:C:T	11:118743772:C:T	0.853703	rs10892296	eQTLGen	eQTLGen_cis_eQTLs	ENSG00000196655	T	2.1811e-07	-5.1831	0.00070436			11	118743772	TRAPPC4	1
11:118743772:C:T	11:118743772:C:T	0.853703	rs10892296	BIOSQTL	BIOS_eQTL_geneLevel	ENSG00000110367	T	2.152e-06	-4.73851	0.00167008			11	118743772	DDX6	1
11:118743772:C:T	11:118743772:C:T	0.853703	rs10892296	BIOSQTL	BIOS_eQTL_geneLevel	ENSG00000110367	T	5.9685e-13	-7.20115	0			11	118743772	DDX6	1
11:118743772:C:T	11:118743772:C:T	0.853703	rs10892296	GTEx/v8	Whole_Blood	ENSG00000110367	C	8.429e-07	0.0902597	3.9994e-08			11	118743772	DDX6	1
11:118744396:C:G	rs7117313	0.829419	rs10892296	eQTLGen	eQTLGen_cis_eQTLs	ENSG00000095139	C	1.7615e-09	6.0185	1.3063e-05			11	118744396	ARCN1	1
11:118744396:C:G	rs7117313	0.829419	rs10892296	eQTLGen	eQTLGen_cis_eQTLs	ENSG00000160683	C	1.0114e-06	4.8895	0.00314585			11	118744396	CXCR5	1
11:118744396:C:G	rs7117313	0.829419	rs10892296	eQTLGen	eQTLGen_cis_eQTLs	ENSG00000196655	C	6.4245e-07	-4.9778	0.00203655			11	118744396	TRAPPC4	1
11:118744396:C:G	rs7117313	0.829419	rs10892296	BIOSQTL	BIOS_eQTL_geneLevel	ENSG00000110367	C	2.6246e-06	-4.69804	0.00197586			11	118744396	DDX6	1
11:118744396:C:G	rs7117313	0.829419	rs10892296	BIOSQTL	BIOS_eQTL_geneLevel	ENSG00000110367	C	6.6134e-13	-7.18703	0			11	118744396	DDX6	1
11:118744396:C:G	rs7117313	0.829419	rs10892296	GTEx/v8	Whole_Blood	ENSG00000110367	G	1.5327e-06	0.086409	3.9994e-08			11	118744396	DDX6	1
11:118745243:A:G	rs7481797	0.834985	rs10892296	eQTLGen	eQTLGen_cis_eQTLs	ENSG00000095139	A	2.2232e-09	5.9807	2.6072e-05	A	+	11	118745243	ARCN1	1
11:118745243:A:G	rs7481797	0.834985	rs10892296	eQTLGen	eQTLGen_cis_eQTLs	ENSG00000160683	A	1.6267e-06	4.795	0.00482948	A	+	11	118745243	CXCR5	1
11:118745243:A:G	rs7481797	0.834985	rs10892296	eQTLGen	eQTLGen_cis_eQTLs	ENSG00000196655	A	6.5315e-07	-4.9746	0.0020363	A	-	11	118745243	TRAPPC4	1
11:118745243:A:G	rs7481797	0.834985	rs10892296	BIOSQTL	BIOS_eQTL_geneLevel	ENSG00000110367	A	7.4434e-06	-4.48043	0.00511361	A	-	11	118745243	DDX6	1
11:118745243:A:G	rs7481797	0.834985	rs10892296	BIOSQTL	BIOS_eQTL_geneLevel	ENSG00000110367	A	2.2442e-12	-7.01823	0	A	-	11	118745243	DDX6	1
11:118745243:A:G	rs7481797	0.834985	rs10892296	GTEx/v8	Whole_Blood	ENSG00000110367	G	1.7792e-06	0.0876429	3.9994e-08	A	-	11	118745243	DDX6	1
11:118745278:C:T	rs7481819	0.834985	rs10892296	eQTLGen	eQTLGen_cis_eQTLs	ENSG00000095139	C	2.2673e-09	5.9774	2.6062e-05	C	+	11	118745278	ARCN1	1
11:118745278:C:T	rs7481819	0.834985	rs10892296	eQTLGen	eQTLGen_cis_eQTLs	ENSG00000160683	C	1.6267e-06	4.7951	0.00482948	C	+	11	118745278	CXCR5	1
11:118745278:C:T	rs7481819	0.834985	rs10892296	eQTLGen	eQTLGen_cis_eQTLs	ENSG00000196655	C	6.9484e-07	-4.9627	0.00218247	C	-	11	118745278	TRAPPC4	1
11:118745278:C:T	rs7481819	0.834985	rs10892296	BIOSQTL	BIOS_eQTL_geneLevel	ENSG00000110367	C	7.4434e-06	-4.48043	0.00511361	C	-	11	118745278	DDX6	1
11:118745278:C:T	rs7481819	0.834985	rs10892296	BIOSQTL	BIOS_eQTL_geneLevel	ENSG00000110367	C	2.4911e-12	-7.00372	0	C	-	11	118745278	DDX6	1
11:118745278:C:T	rs7481819	0.834985	rs10892296	GTEx/v8	Whole_Blood	ENSG00000110367	T	1.7792e-06	0.0876429	3.9994e-08	C	-	11	118745278	DDX6	1
11:118745884:C:G	rs10790275	0.829073	rs10892296	eQTLGen	eQTLGen_cis_eQTLs	ENSG00000095139	G	2.0001e-09	5.9979	1.9575e-05			11	118745884	ARCN1	1
11:118745884:C:G	rs10790275	0.829073	rs10892296	eQTLGen	eQTLGen_cis_eQTLs	ENSG00000160683	G	1.7339e-06	4.7822	0.005119			11	118745884	CXCR5	1
11:118745884:C:G	rs10790275	0.829073	rs10892296	eQTLGen	eQTLGen_cis_eQTLs	ENSG00000196655	G	7.1811e-07	-4.9564	0.00226225			11	118745884	TRAPPC4	1
11:118745884:C:G	rs10790275	0.829073	rs10892296	BIOSQTL	BIOS_eQTL_geneLevel	ENSG00000110367	G	1.4106e-05	-4.34204	0.00938875			11	118745884	DDX6	1
11:118745884:C:G	rs10790275	0.829073	rs10892296	BIOSQTL	BIOS_eQTL_geneLevel	ENSG00000110367	G	6.0699e-12	-6.87782	0			11	118745884	DDX6	1
11:118745884:C:G	rs10790275	0.829073	rs10892296	GTEx/v8	Whole_Blood	ENSG00000110367	C	1.8872e-06	0.0853837	3.9994e-08			11	118745884	DDX6	1
11:128492739:C:T	rs4937362	0.987403	rs4245081	eQTLGen	eQTLGen_trans_eQTLs	ENSG00000120162	T	2.2079e-06	4.7334	0.0166838	T	+	11	128492739	MOB3B	1
11:128492739:C:T	rs4937362	0.987403	rs4245081	eQTLGen	eQTLGen_trans_eQTLs	ENSG00000167094	T	5.3867e-07	-5.0119	0.00471668	T	-	11	128492739	TTC16	1
11:128492739:C:T	rs4937362	0.987403	rs4245081	eQTLGen	eQTLGen_trans_eQTLs	ENSG00000174469	T	6.4705e-06	4.5105	0.0408202	T	+	11	128492739	CNTNAP2	1
SNP: Single nucleotide polymorphism; r2: Linkage disequilibrium measure of the candidate SNP with the lead SNP; FDR: False discovery rate; db: Database source; Expression impact "-": Downregulation; Expression impact "+": Upregulation; chr: Chromosome; pos: Genomic position.

## Sheet: Supplementary table 15
Table S15. Hi-C chromatin interaction mapping of (FDR <1 x 10-6) of previously reported loci for follicular lymphoma
GenomicLocus	region1	region2	FDR	type	DB	tissue.cell	inter.intra	rsID	ciMapFilt	uniqID	reg_region1	type_region1	tissue.cell.region1	reg_region2	type_region2	tissue.cell.region2	genes_region2	LeadSNP
2	3:27760001-27800000	3:28360001-28400000	2.8558e-11	HiC	GSE87112	GM12878	intra	rs1353286	1	3:27772014:G:T	3:27770794-27772222	dyadic	E035;E050;E051	3:28389091-28391373;3:28391442-28391579	prom;dyadic	E031;E032;E035;E036;E050;E051	ENSG00000163512:ENSG00000206559	rs2887944
3	11:128480001-128520000	11:128520001-128560000	3.2394e-14	HiC	GSE87112	GM12878	intra	rs4245081	1	11:128489380:C:T	11:128489345-128489432	enh	E031;E032;E035;E036;E050;E051	11:128554706-128555585;11:128555604-128556612;11:128523227-128523446;11:128523531-128523581;11:128524220-128524268;11:128532461-128532602;11:128532613-128532728;11:128532772-128533208;11:128533820-128534050;11:128534215-128534632;11:128547897-128548696;11:128548733-128548786;11:128553981-128554111;11:128554138-128554178;11:128554485-128554703;11:128556630-128559342;11:128559359-128561229	prom;dyadic	E035;E036;E050;E051;E031;E032	ENSG00000151702	rs4245081
3	11:128480001-128520000	11:128520001-128560000	3.2394e-14	HiC	GSE87112	GM12878	intra	rs4245082	1	11:128489535:C:T	11:128489513-128489563	enh	E031;E032;E035;E036;E050;E051	11:128554706-128555585;11:128555604-128556612;11:128523227-128523446;11:128523531-128523581;11:128524220-128524268;11:128532461-128532602;11:128532613-128532728;11:128532772-128533208;11:128533820-128534050;11:128534215-128534632;11:128547897-128548696;11:128548733-128548786;11:128553981-128554111;11:128554138-128554178;11:128554485-128554703;11:128556630-128559342;11:128559359-128561229	prom;dyadic	E035;E036;E050;E051;E031;E032	ENSG00000151702	rs4245081
3	11:128480001-128520000	11:128520001-128560000	3.2394e-14	HiC	GSE87112	GM12878	intra	rs4492838	1	11:128489818:C:T	11:128489761-128490092	enh	E031;E032;E035;E036;E050;E051	11:128554706-128555585;11:128555604-128556612;11:128523227-128523446;11:128523531-128523581;11:128524220-128524268;11:128532461-128532602;11:128532613-128532728;11:128532772-128533208;11:128533820-128534050;11:128534215-128534632;11:128547897-128548696;11:128548733-128548786;11:128553981-128554111;11:128554138-128554178;11:128554485-128554703;11:128556630-128559342;11:128559359-128561229	prom;dyadic	E035;E036;E050;E051;E031;E032	ENSG00000151702	rs4245081
3	11:128480001-128520000	11:128520001-128560000	3.2394e-14	HiC	GSE87112	GM12878	intra	rs11221396	1	11:128491023:C:T	11:128490294-128491416	enh	E031;E032;E035;E036;E050;E051	11:128554706-128555585;11:128555604-128556612;11:128523227-128523446;11:128523531-128523581;11:128524220-128524268;11:128532461-128532602;11:128532613-128532728;11:128532772-128533208;11:128533820-128534050;11:128534215-128534632;11:128547897-128548696;11:128548733-128548786;11:128553981-128554111;11:128554138-128554178;11:128554485-128554703;11:128556630-128559342;11:128559359-128561229	prom;dyadic	E035;E036;E050;E051;E031;E032	ENSG00000151702	rs4245081
3	11:128480001-128520000	11:128520001-128560000	3.2394e-14	HiC	GSE87112	GM12878	intra	rs10893897	1	11:128492401:C:T	11:128491424-128492507	enh	E031;E032;E036;E051	11:128554706-128555585;11:128555604-128556612;11:128523227-128523446;11:128523531-128523581;11:128524220-128524268;11:128532461-128532602;11:128532613-128532728;11:128532772-128533208;11:128533820-128534050;11:128534215-128534632;11:128547897-128548696;11:128548733-128548786;11:128553981-128554111;11:128554138-128554178;11:128554485-128554703;11:128556630-128559342;11:128559359-128561229	prom;dyadic	E035;E036;E050;E051;E031;E032	ENSG00000151702	rs4245081
3	11:128480001-128520000	11:128520001-128560000	3.2394e-14	HiC	GSE87112	GM12878	intra	rs4937362	1	11:128492739:C:T	11:128492655-128493094	enh	E031;E032	11:128554706-128555585;11:128555604-128556612;11:128523227-128523446;11:128523531-128523581;11:128524220-128524268;11:128532461-128532602;11:128532613-128532728;11:128532772-128533208;11:128533820-128534050;11:128534215-128534632;11:128547897-128548696;11:128548733-128548786;11:128553981-128554111;11:128554138-128554178;11:128554485-128554703;11:128556630-128559342;11:128559359-128561229	prom;dyadic	E035;E036;E050;E051;E031;E032	ENSG00000151702	rs4245081
3	11:128480001-128520000	11:128520001-128560000	3.2394e-14	HiC	GSE87112	GM12878	intra	rs7105899	1	11:128494441:A:G	11:128493962-128495749	enh	E031;E032;E035;E036;E050;E051	11:128554706-128555585;11:128555604-128556612;11:128523227-128523446;11:128523531-128523581;11:128524220-128524268;11:128532461-128532602;11:128532613-128532728;11:128532772-128533208;11:128533820-128534050;11:128534215-128534632;11:128547897-128548696;11:128548733-128548786;11:128553981-128554111;11:128554138-128554178;11:128554485-128554703;11:128556630-128559342;11:128559359-128561229	prom;dyadic	E035;E036;E050;E051;E031;E032	ENSG00000151702	rs4245081
4	18:60760001-60800000	18:60960001-61000000	3.701e-102	HiC	GSE87112	GM12878	intra	rs4987856	1	18:60793494:C:T	18:60793464-60793943	enh	E035;E036;E050	18:60983981-60984166;18:60984245-60988839;18:60981915-60982041;18:60982095-60982620;18:60982655-60982747;18:60982787-60982860;18:60982933-60983068;18:60983183-60983540;18:60983654-60983707;18:60983873-60983979	prom;dyadic	E031;E032;E035;E036;E051;E050	ENSG00000171791	rs17749561
4	18:60760001-60800000	18:60960001-61000000	3.701e-102	HiC	GSE87112	GM12878	intra	rs4987855	1	18:60793549:C:T	18:60793464-60793943	enh	E035;E036;E050	18:60983981-60984166;18:60984245-60988839;18:60981915-60982041;18:60982095-60982620;18:60982655-60982747;18:60982787-60982860;18:60982933-60983068;18:60983183-60983540;18:60983654-60983707;18:60983873-60983979	prom;dyadic	E031;E032;E035;E036;E051;E050	ENSG00000171791	rs17749561
4	18:60760001-60800000	18:61000001-61040000	4.3528e-30	HiC	GSE87112	GM12878	intra	rs4987856	1	18:60793494:C:T	18:60793464-60793943	enh	E035;E036;E050	18:61033149-61035398;18:61035437-61035495;18:61032789-61032839;18:61032852-61033131;18:61035602-61035725;18:61035769-61035906;18:61035965-61036099	prom;dyadic	E031;E032;E035;E036;E050;E051	ENSG00000119537	rs17749561
4	18:60760001-60800000	18:61000001-61040000	4.3528e-30	HiC	GSE87112	GM12878	intra	rs4987855	1	18:60793549:C:T	18:60793464-60793943	enh	E035;E036;E050	18:61033149-61035398;18:61035437-61035495;18:61032789-61032839;18:61032852-61033131;18:61035602-61035725;18:61035769-61035906;18:61035965-61036099	prom;dyadic	E031;E032;E035;E036;E050;E051	ENSG00000119537	rs17749561
4	18:60760001-60800000	18:61080001-61120000	1.316e-26	HiC	GSE87112	GM12878	intra	rs4987856	1	18:60793494:C:T	18:60793464-60793943	enh	E035;E036;E050	18:61088591-61090998;18:61088388-61088473;18:61088538-61088588;18:61110816-61111432	prom;dyadic	E031;E032;E035;E036;E050;E051	ENSG00000119541	rs17749561
4	18:60760001-60800000	18:61080001-61120000	1.316e-26	HiC	GSE87112	GM12878	intra	rs4987855	1	18:60793549:C:T	18:60793464-60793943	enh	E035;E036;E050	18:61088591-61090998;18:61088388-61088473;18:61088538-61088588;18:61110816-61111432	prom;dyadic	E031;E032;E035;E036;E050;E051	ENSG00000119541	rs17749561
1	8:129040001-129080000	8:128720001-128760000	5.7761e-07	HiC	GSE87112	GM12878	intra	rs13254990	1	8:129076451:C:T	8:129076309-129076458	enh	E032	8:128745925-128752220;8:128752241-128752315	prom	E031;E032;E035;E050;E051	ENSG00000136997	rs13254990
1	8:129040001-129080000	8:128720001-128760000	5.7761e-07	HiC	GSE87112	GM12878	intra	rs13255292	1	8:129076573:C:T	8:129076533-129076652	enh	E032	8:128745925-128752220;8:128752241-128752315	prom	E031;E032;E035;E050;E051	ENSG00000136997	rs13254990
2	11:118720001-118760000	11:118240001-118280000	2.564e-08	HiC	GSE87112	GM12878	intra	rs7951740	1	11:118740418:C:G	11:118740376-118740444	enh	E032;E035;E036;E051	11:118271718-118273358;11:118271052-118271635;11:118273428-118273478;11:118273638-118273729	prom;dyadic	E031;E032;E035;E036;E050;E051	ENSG00000167283;ENSG00000167283	rs10892296
2	11:118720001-118760000	11:118240001-118280000	2.564e-08	HiC	GSE87112	GM12878	intra	rs4936443	1	11:118740864:C:T	11:118740474-118741820	dyadic	E031;E032;E035;E036;E050;E051	11:118271718-118273358;11:118271052-118271635;11:118273428-118273478;11:118273638-118273729	prom;dyadic	E031;E032;E035;E036;E050;E051	ENSG00000167283;ENSG00000167283	rs10892296
2	11:118720001-118760000	11:118240001-118280000	2.564e-08	HiC	GSE87112	GM12878	intra	rs4938572	1	11:118740931:C:T	11:118740474-118741820	dyadic	E031;E032;E035;E036;E050;E051	11:118271718-118273358;11:118271052-118271635;11:118273428-118273478;11:118273638-118273729	prom;dyadic	E031;E032;E035;E036;E050;E051	ENSG00000167283;ENSG00000167283	rs10892296
2	11:118720001-118760000	11:118240001-118280000	2.564e-08	HiC	GSE87112	GM12878	intra	rs7117261	1	11:118741157:C:T	11:118740474-118741820	dyadic	E031;E032;E035;E036;E050;E051	11:118271718-118273358;11:118271052-118271635;11:118273428-118273478;11:118273638-118273729	prom;dyadic	E031;E032;E035;E036;E050;E051	ENSG00000167283;ENSG00000167283	rs10892296
2	11:118720001-118760000	11:118240001-118280000	2.564e-08	HiC	GSE87112	GM12878	intra	rs4936444	1	11:118743338:C:T	11:118742961-118743751	enh	E031;E032	11:118271718-118273358;11:118271052-118271635;11:118273428-118273478;11:118273638-118273729	prom;dyadic	E031;E032;E035;E036;E050;E051	ENSG00000167283;ENSG00000167283	rs10892296
2	11:118720001-118760000	11:118280001-118320000	2.2635e-08	HiC	GSE87112	GM12878	intra	rs7951740	1	11:118740418:C:G	11:118740376-118740444	enh	E032;E035;E036;E051	11:118304812-118309864;11:118285391-118285495	prom;dyadic	E031;E032;E035;E036;E050;E051	ENSG00000118058	rs10892296
2	11:118720001-118760000	11:118280001-118320000	2.2635e-08	HiC	GSE87112	GM12878	intra	rs4936443	1	11:118740864:C:T	11:118740474-118741820	dyadic	E031;E032;E035;E036;E050;E051	11:118304812-118309864;11:118285391-118285495	prom;dyadic	E031;E032;E035;E036;E050;E051	ENSG00000118058	rs10892296
2	11:118720001-118760000	11:118280001-118320000	2.2635e-08	HiC	GSE87112	GM12878	intra	rs4938572	1	11:118740931:C:T	11:118740474-118741820	dyadic	E031;E032;E035;E036;E050;E051	11:118304812-118309864;11:118285391-118285495	prom;dyadic	E031;E032;E035;E036;E050;E051	ENSG00000118058	rs10892296
2	11:118720001-118760000	11:118280001-118320000	2.2635e-08	HiC	GSE87112	GM12878	intra	rs7117261	1	11:118741157:C:T	11:118740474-118741820	dyadic	E031;E032;E035;E036;E050;E051	11:118304812-118309864;11:118285391-118285495	prom;dyadic	E031;E032;E035;E036;E050;E051	ENSG00000118058	rs10892296
2	11:118720001-118760000	11:118280001-118320000	2.2635e-08	HiC	GSE87112	GM12878	intra	rs4936444	1	11:118743338:C:T	11:118742961-118743751	enh	E031;E032	11:118304812-118309864;11:118285391-118285495	prom;dyadic	E031;E032;E035;E036;E050;E051	ENSG00000118058	rs10892296
2	11:118720001-118760000	11:118440001-118480000	4.8842e-14	HiC	GSE87112	GM12878	intra	rs7951740	1	11:118740418:C:G	11:118740376-118740444	enh	E032;E035;E036;E051	11:118442139-118442702;11:118442790-118444286;11:118478091-118482250;11:118444314-118444520;11:118444558-118444678	prom;dyadic	E031;E035;E036;E050;E051;E032	ENSG00000118096:ENSG00000095139	rs10892296
2	11:118720001-118760000	11:118440001-118480000	4.8842e-14	HiC	GSE87112	GM12878	intra	rs4936443	1	11:118740864:C:T	11:118740474-118741820	dyadic	E031;E032;E035;E036;E050;E051	11:118442139-118442702;11:118442790-118444286;11:118478091-118482250;11:118444314-118444520;11:118444558-118444678	prom;dyadic	E031;E035;E036;E050;E051;E032	ENSG00000118096:ENSG00000095139	rs10892296
2	11:118720001-118760000	11:118440001-118480000	4.8842e-14	HiC	GSE87112	GM12878	intra	rs4938572	1	11:118740931:C:T	11:118740474-118741820	dyadic	E031;E032;E035;E036;E050;E051	11:118442139-118442702;11:118442790-118444286;11:118478091-118482250;11:118444314-118444520;11:118444558-118444678	prom;dyadic	E031;E035;E036;E050;E051;E032	ENSG00000118096:ENSG00000095139	rs10892296
2	11:118720001-118760000	11:118440001-118480000	4.8842e-14	HiC	GSE87112	GM12878	intra	rs7117261	1	11:118741157:C:T	11:118740474-118741820	dyadic	E031;E032;E035;E036;E050;E051	11:118442139-118442702;11:118442790-118444286;11:118478091-118482250;11:118444314-118444520;11:118444558-118444678	prom;dyadic	E031;E035;E036;E050;E051;E032	ENSG00000118096:ENSG00000095139	rs10892296
2	11:118720001-118760000	11:118440001-118480000	4.8842e-14	HiC	GSE87112	GM12878	intra	rs4936444	1	11:118743338:C:T	11:118742961-118743751	enh	E031;E032	11:118442139-118442702;11:118442790-118444286;11:118478091-118482250;11:118444314-118444520;11:118444558-118444678	prom;dyadic	E031;E035;E036;E050;E051;E032	ENSG00000118096:ENSG00000095139	rs10892296
2	11:118680001-118720000	11:118640001-118680000	2.1283e-43	HiC	GSE87112	GM12878	intra	rs715412	1	11:118684610:A:G	11:118684596-118684671	enh	E031;E032	11:118659277-118659837;11:118659988-118660038;11:118660076-118664255	prom	E031;E032;E036;E050;E051;E035	ENSG00000110367	rs10892296
2	11:118720001-118760000	11:118640001-118680000	5.6819e-43	HiC	GSE87112	GM12878	intra	rs7951740	1	11:118740418:C:G	11:118740376-118740444	enh	E032;E035;E036;E051	11:118659277-118659837;11:118659988-118660038;11:118660076-118664255	prom	E031;E032;E036;E050;E051;E035	ENSG00000110367	rs10892296
2	11:118720001-118760000	11:118640001-118680000	5.6819e-43	HiC	GSE87112	GM12878	intra	rs4936443	1	11:118740864:C:T	11:118740474-118741820	dyadic	E031;E032;E035;E036;E050;E051	11:118659277-118659837;11:118659988-118660038;11:118660076-118664255	prom	E031;E032;E036;E050;E051;E035	ENSG00000110367	rs10892296
2	11:118720001-118760000	11:118640001-118680000	5.6819e-43	HiC	GSE87112	GM12878	intra	rs4938572	1	11:118740931:C:T	11:118740474-118741820	dyadic	E031;E032;E035;E036;E050;E051	11:118659277-118659837;11:118659988-118660038;11:118660076-118664255	prom	E031;E032;E036;E050;E051;E035	ENSG00000110367	rs10892296
2	11:118720001-118760000	11:118640001-118680000	5.6819e-43	HiC	GSE87112	GM12878	intra	rs7117261	1	11:118741157:C:T	11:118740474-118741820	dyadic	E031;E032;E035;E036;E050;E051	11:118659277-118659837;11:118659988-118660038;11:118660076-118664255	prom	E031;E032;E036;E050;E051;E035	ENSG00000110367	rs10892296
2	11:118720001-118760000	11:118640001-118680000	5.6819e-43	HiC	GSE87112	GM12878	intra	rs4936444	1	11:118743338:C:T	11:118742961-118743751	enh	E031;E032	11:118659277-118659837;11:118659988-118660038;11:118660076-118664255	prom	E031;E032;E036;E050;E051;E035	ENSG00000110367	rs10892296
SNP: Single nucleotide polymorphism; FDR: False discovery rate; DB: Database source: enh: Enhancer; prom: Promoter; dyadic: Dyadic enhancer/promoter regions

## Sheet: Supplementary table 16
Table S16. Simplified Gene Ontology biological processes (FDR <0.05) annotated to risk loci of follicular lymphoma
ID	Description	GeneRatio	BgRatio	RichFactor	FoldEnrichment	zScore	pvalue	p.adjust	qvalue	geneID	Count
GO:0048536	spleen development	3/35	40/18986	0.075	40.6843	10.7972	5.4109e-05	0.0264745	0.0194218	BCL2L11/KMT2A/BCL2	3
GO:0071887	leukocyte apoptotic process	4/35	122/18986	0.0327869	17.7855	7.99319	7.2832e-05	0.0264745	0.0194218	BCL2L11/HCLS1/TNFRSF21/BCL2	4
GO:0042551	neuron maturation	3/35	49/18986	0.0612245	33.2117	9.70239	9.9762e-05	0.0264745	0.0194218	BCL11A/CNTNAP2/BCL2	3
GO:0046632	alpha-beta T cell differentiation	4/35	133/18986	0.0300752	16.3145	7.61661	0.00010183	0.0264745	0.0194218	EOMES/CD86/KMT2A/BCL2	4
GO:0042113	B cell activation	5/35	284/18986	0.0176056	9.5503	6.23907	0.00016249	0.0352072	0.0258281	CD86/TNFRSF21/CXCR5/IRF8/BCL2	5
GO:0048070	regulation of developmental pigmentation	2/35	15/18986	0.133333	72.3276	11.8763	0.00034147	0.038463	0.0282166	BCL2L11/BCL2	2
GO:0051481	negative regulation of cytosolic calcium ion concentration	2/35	15/18986	0.133333	72.3276	11.8763	0.00034147	0.038463	0.0282166	KCNA5/BCL2	2
GO:0045664	regulation of neuron differentiation	4/35	194/18986	0.0206186	11.1847	6.12753	0.00043186	0.038463	0.0282166	BCL11A/DDX6/TCF4/BCL2	4
GO:0120305	regulation of pigmentation	2/35	17/18986	0.117647	63.8185	11.1356	0.00044126	0.038463	0.0282166	BCL2L11/BCL2	2
GO:0009791	post-embryonic development	3/35	89/18986	0.0337079	18.2851	7.02414	0.00058466	0.0422258	0.0309769	BCL2L11/KMT2A/BCL2	3

## Sheet: Supplementary table 17
Supplementary table 17. Expression quantitative trait locus (FDR <0.05) mapping of novel loci for chronic lymphocytic leukemia
uniqID	rsID	r2	Lead SNP	db	tissue	gene	testedAllele	p	signed_stats	FDR	RiskIncAllele	alignedDirection	chr	pos	symbol	eqtlMapFilt
1:20945520:A:C	rs552722	0.983696	rs12021613	eQTLcatalogue	Lepik_2017_ge_blood	ENSG00000158825	C	1.03477e-11	-0.163801	5.1739e-08	C	-	1	20945520	CDA	1
1:20945520:A:C	rs552722	0.983696	rs12021613	eQTLGen	eQTLGen_cis_eQTLs	ENSG00000158825	C	0	46.1818	0	C	+	1	20945520	CDA	1
1:20945520:A:C	rs552722	0.983696	rs12021613	eQTLGen	eQTLGen_cis_eQTLs	ENSG00000158828	C	1.8048e-07	5.2185	0.00061204	C	+	1	20945520	PINK1	1
1:20945520:A:C	rs552722	0.983696	rs12021613	eQTLGen	eQTLGen_cis_eQTLs	ENSG00000244038	C	5.2966e-20	-9.1577	0	C	-	1	20945520	DDOST	1
1:20945520:A:C	rs552722	0.983696	rs12021613	BIOSQTL	BIOS_eQTL_geneLevel	ENSG00000158825	C	3.37567e-50	14.8984	0	C	+	1	20945520	CDA	1
1:20945520:A:C	rs552722	0.983696	rs12021613	BIOSQTL	BIOS_eQTL_geneLevel	ENSG00000244038	C	2.88519e-41	-13.4547	0	C	-	1	20945520	DDOST	1
1:20945520:A:C	rs552722	0.983696	rs12021613	GTEx/v8	Whole_Blood	ENSG00000158825	A	2.39702e-08	-0.0816202	1.8606e-59	C	+	1	20945520	CDA	1
1:20945520:A:C	rs552722	0.983696	rs12021613	GTEx/v8	Whole_Blood	ENSG00000244038	A	9.59929e-09	0.102707	1.19e-06	C	-	1	20945520	DDOST	1
1:20946261:C:T	rs1781458	0.979688	rs12021613	eQTLcatalogue	Lepik_2017_ge_blood	ENSG00000158825	T	1.03477e-11	-0.163801	5.1739e-08	T	-	1	20946261	CDA	1
1:20946261:C:T	rs1781458	0.979688	rs12021613	eQTLGen	eQTLGen_cis_eQTLs	ENSG00000158825	T	0	45.639	0	T	+	1	20946261	CDA	1
1:20946261:C:T	rs1781458	0.979688	rs12021613	eQTLGen	eQTLGen_cis_eQTLs	ENSG00000158828	T	3.8152e-08	5.4992	0.00015861	T	+	1	20946261	PINK1	1
1:20946261:C:T	rs1781458	0.979688	rs12021613	eQTLGen	eQTLGen_cis_eQTLs	ENSG00000244038	T	3.3288e-20	-9.2077	0	T	-	1	20946261	DDOST	1
1:20946261:C:T	rs1781458	0.979688	rs12021613	BIOSQTL	BIOS_eQTL_geneLevel	ENSG00000158825	T	3.37567e-50	14.8984	0	T	+	1	20946261	CDA	1
1:20946261:C:T	rs1781458	0.979688	rs12021613	BIOSQTL	BIOS_eQTL_geneLevel	ENSG00000244038	T	2.73319e-41	-13.4588	0	T	-	1	20946261	DDOST	1
1:20946261:C:T	rs1781458	0.979688	rs12021613	GTEx/v8	Whole_Blood	ENSG00000158825	C	2.39702e-08	-0.0816202	1.8606e-59	T	+	1	20946261	CDA	1
1:20946261:C:T	rs1781458	0.979688	rs12021613	GTEx/v8	Whole_Blood	ENSG00000244038	C	9.59929e-09	0.102707	1.19e-06	T	-	1	20946261	DDOST	1
1:20947368:A:G	rs1689914	0.983696	rs12021613	eQTLcatalogue	Lepik_2017_ge_blood	ENSG00000158825	G	1.03477e-11	-0.163801	5.1739e-08	G	-	1	20947368	CDA	1
1:20947368:A:G	rs1689914	0.983696	rs12021613	eQTLGen	eQTLGen_cis_eQTLs	ENSG00000158825	G	0	45.9628	0	G	+	1	20947368	CDA	1
1:20947368:A:G	rs1689914	0.983696	rs12021613	eQTLGen	eQTLGen_cis_eQTLs	ENSG00000158828	G	3.7679e-08	5.5015	0.00015228	G	+	1	20947368	PINK1	1
1:20947368:A:G	rs1689914	0.983696	rs12021613	eQTLGen	eQTLGen_cis_eQTLs	ENSG00000244038	G	2.0482e-20	-9.2596	0	G	-	1	20947368	DDOST	1
1:20947368:A:G	rs1689914	0.983696	rs12021613	BIOSQTL	BIOS_eQTL_geneLevel	ENSG00000158825	G	3.37567e-50	14.8984	0	G	+	1	20947368	CDA	1
1:20947368:A:G	rs1689914	0.983696	rs12021613	BIOSQTL	BIOS_eQTL_geneLevel	ENSG00000244038	G	2.73319e-41	-13.4588	0	G	-	1	20947368	DDOST	1
1:20947368:A:G	rs1689914	0.983696	rs12021613	GTEx/v8	Whole_Blood	ENSG00000158825	A	2.39702e-08	-0.0816202	1.8606e-59	G	+	1	20947368	CDA	1
1:20947368:A:G	rs1689914	0.983696	rs12021613	GTEx/v8	Whole_Blood	ENSG00000244038	A	9.59929e-09	0.102707	1.19e-06	G	-	1	20947368	DDOST	1
1:20947678:G:T	rs1781453	0.983696	rs12021613	eQTLcatalogue	Lepik_2017_ge_blood	ENSG00000158825	T	2.56851e-11	-0.159206	1.2843e-07	T	-	1	20947678	CDA	1
1:20947678:G:T	rs1781453	0.983696	rs12021613	eQTLGen	eQTLGen_cis_eQTLs	ENSG00000158825	T	0	45.9778	0	T	+	1	20947678	CDA	1
1:20947678:G:T	rs1781453	0.983696	rs12021613	eQTLGen	eQTLGen_cis_eQTLs	ENSG00000158828	T	1.1023e-07	5.3092	0.00038288	T	+	1	20947678	PINK1	1
1:20947678:G:T	rs1781453	0.983696	rs12021613	eQTLGen	eQTLGen_cis_eQTLs	ENSG00000244038	T	8.438e-20	-9.1072	0	T	-	1	20947678	DDOST	1
1:20947678:G:T	rs1781453	0.983696	rs12021613	BIOSQTL	BIOS_eQTL_geneLevel	ENSG00000158825	T	3.37567e-50	14.8984	0	T	+	1	20947678	CDA	1
1:20947678:G:T	rs1781453	0.983696	rs12021613	BIOSQTL	BIOS_eQTL_geneLevel	ENSG00000244038	T	2.73319e-41	-13.4588	0	T	-	1	20947678	DDOST	1
1:20947678:G:T	rs1781453	0.983696	rs12021613	GTEx/v8	Whole_Blood	ENSG00000158825	G	2.39702e-08	-0.0816202	1.8606e-59	T	+	1	20947678	CDA	1
1:20947678:G:T	rs1781453	0.983696	rs12021613	GTEx/v8	Whole_Blood	ENSG00000244038	G	9.59929e-09	0.102707	1.19e-06	T	-	1	20947678	DDOST	1
1:20961950:C:T	rs12021613	1	rs12021613	eQTLcatalogue	Lepik_2017_ge_blood	ENSG00000158825	C	2.199e-11	-0.160836	1.0995e-07	C	-	1	20961950	CDA	1
1:20961950:C:T	rs12021613	1	rs12021613	eQTLGen	eQTLGen_cis_eQTLs	ENSG00000158825	C	0	44.6144	0	C	+	1	20961950	CDA	1
1:20961950:C:T	rs12021613	1	rs12021613	eQTLGen	eQTLGen_cis_eQTLs	ENSG00000158828	C	2.6553e-07	5.1466	0.00088254	C	+	1	20961950	PINK1	1
1:20961950:C:T	rs12021613	1	rs12021613	eQTLGen	eQTLGen_cis_eQTLs	ENSG00000244038	C	1.0214e-20	-9.3337	0	C	-	1	20961950	DDOST	1
1:20961950:C:T	rs12021613	1	rs12021613	BIOSQTL	BIOS_eQTL_geneLevel	ENSG00000158825	C	9.20502e-52	15.1373	0	C	+	1	20961950	CDA	1
1:20961950:C:T	rs12021613	1	rs12021613	BIOSQTL	BIOS_eQTL_geneLevel	ENSG00000244038	C	7.60098e-43	-13.7208	0	C	-	1	20961950	DDOST	1
1:20961950:C:T	rs12021613	1	rs12021613	GTEx/v8	Whole_Blood	ENSG00000158825	T	4.40221e-06	-0.0664767	1.8606e-59	C	+	1	20961950	CDA	1
1:20961950:C:T	rs12021613	1	rs12021613	GTEx/v8	Whole_Blood	ENSG00000244038	T	3.40481e-09	0.104218	1.19e-06	C	-	1	20961950	DDOST	1
1:20964066:A:G	rs3102072	1	rs12021613	eQTLcatalogue	Lepik_2017_ge_blood	ENSG00000158825	G	2.1465e-11	-0.161394	1.0733e-07	G	-	1	20964066	CDA	1
1:20964066:A:G	rs3102072	1	rs12021613	eQTLGen	eQTLGen_cis_eQTLs	ENSG00000158825	G	0	45.6036	0	G	+	1	20964066	CDA	1
1:20964066:A:G	rs3102072	1	rs12021613	eQTLGen	eQTLGen_cis_eQTLs	ENSG00000158828	G	3.5356e-07	5.0924	0.00113327	G	+	1	20964066	PINK1	1
1:20964066:A:G	rs3102072	1	rs12021613	eQTLGen	eQTLGen_cis_eQTLs	ENSG00000244038	G	1.4311e-20	-9.2979	0	G	-	1	20964066	DDOST	1
1:20964066:A:G	rs3102072	1	rs12021613	BIOSQTL	BIOS_eQTL_geneLevel	ENSG00000158825	G	4.57239e-51	15.0315	0	G	+	1	20964066	CDA	1
1:20964066:A:G	rs3102072	1	rs12021613	BIOSQTL	BIOS_eQTL_geneLevel	ENSG00000244038	G	2.72959e-42	-13.6278	0	G	-	1	20964066	DDOST	1
1:20964066:A:G	rs3102072	1	rs12021613	GTEx/v8	Whole_Blood	ENSG00000158825	A	4.40221e-06	-0.0664767	1.8606e-59	G	+	1	20964066	CDA	1
1:20964066:A:G	rs3102072	1	rs12021613	GTEx/v8	Whole_Blood	ENSG00000244038	A	3.40481e-09	0.104218	1.19e-06	G	-	1	20964066	DDOST	1
1:20965942:A:G	rs3121680	0.987778	rs12021613	eQTLcatalogue	Lepik_2017_ge_blood	ENSG00000158825	G	1.74312e-11	-0.16231	8.7156e-08			1	20965942	CDA	1
1:20965942:A:G	rs3121680	0.987778	rs12021613	eQTLGen	eQTLGen_cis_eQTLs	ENSG00000158825	G	0	45.6246	0			1	20965942	CDA	1
1:20965942:A:G	rs3121680	0.987778	rs12021613	eQTLGen	eQTLGen_cis_eQTLs	ENSG00000158828	G	9.5156e-07	4.9015	0.00298983			1	20965942	PINK1	1
1:20965942:A:G	rs3121680	0.987778	rs12021613	eQTLGen	eQTLGen_cis_eQTLs	ENSG00000244038	G	4.9731e-20	-9.1644	0			1	20965942	DDOST	1
1:20965942:A:G	rs3121680	0.987778	rs12021613	BIOSQTL	BIOS_eQTL_geneLevel	ENSG00000158825	G	7.43957e-52	15.1513	0			1	20965942	CDA	1
1:20965942:A:G	rs3121680	0.987778	rs12021613	BIOSQTL	BIOS_eQTL_geneLevel	ENSG00000244038	G	1.09361e-42	-13.6944	0			1	20965942	DDOST	1
1:20965942:A:G	rs3121680	0.987778	rs12021613	GTEx/v8	Whole_Blood	ENSG00000158825	A	5.44737e-06	-0.066616	1.8606e-59			1	20965942	CDA	1
1:20965942:A:G	rs3121680	0.987778	rs12021613	GTEx/v8	Whole_Blood	ENSG00000244038	A	5.58043e-08	0.0971161	1.19e-06			1	20965942	DDOST	1
1:20968516:C:T	rs879089	0.995938	rs12021613	eQTLcatalogue	Lepik_2017_ge_blood	ENSG00000158825	C	2.41635e-11	-0.160537	1.2082e-07	C	-	1	20968516	CDA	1
1:20968516:C:T	rs879089	0.995938	rs12021613	eQTLGen	eQTLGen_cis_eQTLs	ENSG00000158825	C	0	46.261	0	C	+	1	20968516	CDA	1
1:20968516:C:T	rs879089	0.995938	rs12021613	eQTLGen	eQTLGen_cis_eQTLs	ENSG00000158828	C	8.1561e-09	5.7654	5.7978e-05	C	+	1	20968516	PINK1	1
1:20968516:C:T	rs879089	0.995938	rs12021613	eQTLGen	eQTLGen_cis_eQTLs	ENSG00000244038	C	8.6345e-17	-8.3222	0	C	-	1	20968516	DDOST	1
1:20968516:C:T	rs879089	0.995938	rs12021613	BIOSQTL	BIOS_eQTL_geneLevel	ENSG00000158825	C	9.01116e-52	15.1387	0	C	+	1	20968516	CDA	1
1:20968516:C:T	rs879089	0.995938	rs12021613	BIOSQTL	BIOS_eQTL_geneLevel	ENSG00000244038	C	4.59766e-43	-13.7572	0	C	-	1	20968516	DDOST	1
1:20968516:C:T	rs879089	0.995938	rs12021613	GTEx/v8	Whole_Blood	ENSG00000158825	T	4.71473e-06	-0.066702	1.8606e-59	C	+	1	20968516	CDA	1
1:20968516:C:T	rs879089	0.995938	rs12021613	GTEx/v8	Whole_Blood	ENSG00000244038	T	3.11259e-09	0.105147	1.19e-06	C	-	1	20968516	DDOST	1
1:20969690:A:G	rs879086	1	rs12021613	eQTLcatalogue	Lepik_2017_ge_blood	ENSG00000158825	G	2.1465e-11	-0.161394	1.0733e-07	G	-	1	20969690	CDA	1
1:20969690:A:G	rs879086	1	rs12021613	eQTLGen	eQTLGen_cis_eQTLs	ENSG00000158825	G	0	45.5473	0	G	+	1	20969690	CDA	1
1:20969690:A:G	rs879086	1	rs12021613	eQTLGen	eQTLGen_cis_eQTLs	ENSG00000158828	G	4.1228e-07	5.0633	0.00129862	G	+	1	20969690	PINK1	1
1:20969690:A:G	rs879086	1	rs12021613	eQTLGen	eQTLGen_cis_eQTLs	ENSG00000244038	G	1.6727e-20	-9.2813	0	G	-	1	20969690	DDOST	1
1:20969690:A:G	rs879086	1	rs12021613	BIOSQTL	BIOS_eQTL_geneLevel	ENSG00000158825	G	9.01116e-52	15.1387	0	G	+	1	20969690	CDA	1
1:20969690:A:G	rs879086	1	rs12021613	BIOSQTL	BIOS_eQTL_geneLevel	ENSG00000244038	G	4.59766e-43	-13.7572	0	G	-	1	20969690	DDOST	1
1:20969690:A:G	rs879086	1	rs12021613	GTEx/v8	Whole_Blood	ENSG00000158825	A	4.40221e-06	-0.0664767	1.8606e-59	G	+	1	20969690	CDA	1
1:20969690:A:G	rs879086	1	rs12021613	GTEx/v8	Whole_Blood	ENSG00000244038	A	3.40481e-09	0.104218	1.19e-06	G	-	1	20969690	DDOST	1
1:20970470:C:CTA	rs35955655	1	rs12021613	eQTLcatalogue	Lepik_2017_ge_blood	ENSG00000158825	CTA	1.71415e-11	-0.16328	8.5708e-08			1	20970470	CDA	1
1:20970470:C:CTA	rs35955655	1	rs12021613	GTEx/v8	Whole_Blood	ENSG00000158825	C	4.40221e-06	-0.0664767	1.8606e-59			1	20970470	CDA	1
1:20970470:C:CTA	rs35955655	1	rs12021613	GTEx/v8	Whole_Blood	ENSG00000244038	C	3.40481e-09	0.104218	1.19e-06			1	20970470	DDOST	1
1:20972340:A:G	rs3131714	0.995929	rs12021613	eQTLcatalogue	Lepik_2017_ge_blood	ENSG00000158825	G	1.52467e-10	-0.154885	7.6234e-07	G	-	1	20972340	CDA	1
1:20972340:A:G	rs3131714	0.995929	rs12021613	eQTLGen	eQTLGen_cis_eQTLs	ENSG00000158825	G	0	45.5503	0	G	+	1	20972340	CDA	1
1:20972340:A:G	rs3131714	0.995929	rs12021613	eQTLGen	eQTLGen_cis_eQTLs	ENSG00000158828	G	1.8114e-06	4.7734	0.0053528	G	+	1	20972340	PINK1	1
1:20972340:A:G	rs3131714	0.995929	rs12021613	eQTLGen	eQTLGen_cis_eQTLs	ENSG00000244038	G	3.5135e-20	-9.2018	0	G	-	1	20972340	DDOST	1
1:20972340:A:G	rs3131714	0.995929	rs12021613	BIOSQTL	BIOS_eQTL_geneLevel	ENSG00000158825	G	8.90222e-52	15.1395	0	G	+	1	20972340	CDA	1
1:20972340:A:G	rs3131714	0.995929	rs12021613	BIOSQTL	BIOS_eQTL_geneLevel	ENSG00000244038	G	4.59766e-43	-13.7572	0	G	-	1	20972340	DDOST	1
1:20972340:A:G	rs3131714	0.995929	rs12021613	GTEx/v8	Whole_Blood	ENSG00000158825	A	5.25821e-06	-0.0661869	1.8606e-59	G	+	1	20972340	CDA	1
1:20972340:A:G	rs3131714	0.995929	rs12021613	GTEx/v8	Whole_Blood	ENSG00000244038	A	6.15127e-09	0.102908	1.19e-06	G	-	1	20972340	DDOST	1
1:20974311:C:CAT	rs36094130	1	rs12021613	eQTLcatalogue	Lepik_2017_ge_blood	ENSG00000158825	C	7.48144e-10	-0.148503	3.7407e-06			1	20974311	CDA	1
1:20974311:C:CAT	rs36094130	1	rs12021613	GTEx/v8	Whole_Blood	ENSG00000158825	CAT	4.04138e-06	-0.0669955	1.8606e-59			1	20974311	CDA	1
1:20974311:C:CAT	rs36094130	1	rs12021613	GTEx/v8	Whole_Blood	ENSG00000244038	CAT	3.19934e-09	0.104808	1.19e-06			1	20974311	DDOST	1
1:20977449:G:T	rs512550	0.971905	rs12021613	eQTLcatalogue	Lepik_2017_ge_blood	ENSG00000158825	G	5.12631e-09	-0.143477	2.5632e-05	G	-	1	20977449	CDA	1
1:20977449:G:T	rs512550	0.971905	rs12021613	eQTLGen	eQTLGen_cis_eQTLs	ENSG00000158825	G	0	45.5558	0	G	+	1	20977449	CDA	1
1:20977449:G:T	rs512550	0.971905	rs12021613	eQTLGen	eQTLGen_cis_eQTLs	ENSG00000158828	G	4.2643e-09	5.8737	3.2379e-05	G	+	1	20977449	PINK1	1
1:20977449:G:T	rs512550	0.971905	rs12021613	eQTLGen	eQTLGen_cis_eQTLs	ENSG00000244038	G	1.4277e-16	-8.2623	0	G	-	1	20977449	DDOST	1
1:20977449:G:T	rs512550	0.971905	rs12021613	BIOSQTL	BIOS_eQTL_geneLevel	ENSG00000158825	G	6.93656e-52	15.1559	0	G	+	1	20977449	CDA	1
1:20977449:G:T	rs512550	0.971905	rs12021613	BIOSQTL	BIOS_eQTL_geneLevel	ENSG00000244038	G	4.63597e-43	-13.7567	0	G	-	1	20977449	DDOST	1
1:20977449:G:T	rs512550	0.971905	rs12021613	GTEx/v8	Whole_Blood	ENSG00000158825	T	1.52075e-06	-0.0700029	1.8606e-59	G	+	1	20977449	CDA	1
1:20977449:G:T	rs512550	0.971905	rs12021613	GTEx/v8	Whole_Blood	ENSG00000244038	T	3.98921e-09	0.10443	1.19e-06	G	-	1	20977449	DDOST	1
1:20978058:A:G	rs650616	1	rs12021613	eQTLcatalogue	Lepik_2017_ge_blood	ENSG00000158825	G	8.7919e-11	-0.157272	4.396e-07	G	-	1	20978058	CDA	1
1:20978058:A:G	rs650616	1	rs12021613	eQTLGen	eQTLGen_cis_eQTLs	ENSG00000158825	G	0	44.8792	0	G	+	1	20978058	CDA	1
1:20978058:A:G	rs650616	1	rs12021613	eQTLGen	eQTLGen_cis_eQTLs	ENSG00000158828	G	2.2989e-06	4.7253	0.00671279	G	+	1	20978058	PINK1	1
1:20978058:A:G	rs650616	1	rs12021613	eQTLGen	eQTLGen_cis_eQTLs	ENSG00000244038	G	1.6703e-19	-9.0328	0	G	-	1	20978058	DDOST	1
1:20978058:A:G	rs650616	1	rs12021613	BIOSQTL	BIOS_eQTL_geneLevel	ENSG00000158825	G	1.37461e-51	15.111	0	G	+	1	20978058	CDA	1
1:20978058:A:G	rs650616	1	rs12021613	BIOSQTL	BIOS_eQTL_geneLevel	ENSG00000244038	G	3.06037e-43	-13.7867	0	G	-	1	20978058	DDOST	1
1:20978058:A:G	rs650616	1	rs12021613	GTEx/v8	Whole_Blood	ENSG00000158825	A	4.04138e-06	-0.0669955	1.8606e-59	G	+	1	20978058	CDA	1
1:20978058:A:G	rs650616	1	rs12021613	GTEx/v8	Whole_Blood	ENSG00000244038	A	3.19934e-09	0.104808	1.19e-06	G	-	1	20978058	DDOST	1
1:20978126:C:CCAT	rs10641565	1	rs12021613	eQTLcatalogue	Lepik_2017_ge_blood	ENSG00000158825	C	1.94986e-10	-0.153968	9.7493e-07			1	20978126	CDA	1
1:20978126:C:CCAT	rs10641565	1	rs12021613	GTEx/v8	Whole_Blood	ENSG00000158825	CCAT	6.10761e-06	-0.0658367	1.8606e-59			1	20978126	CDA	1
1:20978126:C:CCAT	rs10641565	1	rs12021613	GTEx/v8	Whole_Blood	ENSG00000244038	CCAT	2.08228e-09	0.106141	1.19e-06			1	20978126	DDOST	1
1:20978183:C:CACTT	rs140348786	0.975584	rs12021613	eQTLcatalogue	Lepik_2017_ge_blood	ENSG00000158825	C	7.61087e-10	-0.150562	3.8054e-06			1	20978183	CDA	1
1:20978183:C:CACTT	rs140348786	0.975584	rs12021613	GTEx/v8	Whole_Blood	ENSG00000158825	CACTT	1.52166e-05	-0.0636077	1.8606e-59			1	20978183	CDA	1
1:20978183:C:CACTT	rs140348786	0.975584	rs12021613	GTEx/v8	Whole_Blood	ENSG00000244038	CACTT	1.11709e-08	0.102286	1.19e-06			1	20978183	DDOST	1
1:20979307:G:GT	rs11428148	0.995929	rs12021613	eQTLcatalogue	Lepik_2017_ge_blood	ENSG00000158825	G	2.55974e-10	-0.152639	1.2799e-06			1	20979307	CDA	1
1:20979307:G:GT	rs11428148	0.995929	rs12021613	GTEx/v8	Whole_Blood	ENSG00000158825	GT	2.133e-06	-0.0690014	1.8606e-59			1	20979307	CDA	1
1:20979307:G:GT	rs11428148	0.995929	rs12021613	GTEx/v8	Whole_Blood	ENSG00000244038	GT	1.53525e-08	0.100467	1.19e-06			1	20979307	DDOST	1
2:234682496:A:C	rs17862882	1	rs17862882	eQTLGen	eQTLGen_cis_eQTLs	ENSG00000085982	A	1.1419e-28	-11.1082	0	A	-	2	234682496	USP40	1
3:39190775:A:G	rs1274964	1	rs1274963	eQTLcatalogue	Fairfax_2012_B-cell_CD19	ENSG00000114742	A	2.32929e-06	0.107793	0.0116465	A	+	3	39190775	WDR48	1
3:39190775:A:G	rs1274964	1	rs1274963	eQTLcatalogue	TwinsUK_ge_LCL	ENSG00000114745	A	9.01861e-10	0.080565	4.5093e-06	A	+	3	39190775	GORASP1	1
3:39190775:A:G	rs1274964	1	rs1274963	eQTLcatalogue	TwinsUK_ge_LCL	ENSG00000144655	A	4.32314e-08	0.10149	0.00021616	A	+	3	39190775	CSRNP1	1
3:39190775:A:G	rs1274964	1	rs1274963	eQTLGen	eQTLGen_cis_eQTLs	ENSG00000114742	A	5.5272e-109	-22.1784	0	A	-	3	39190775	WDR48	1
3:39190775:A:G	rs1274964	1	rs1274963	eQTLGen	eQTLGen_cis_eQTLs	ENSG00000114745	A	3.885e-11	-6.6082	0	A	-	3	39190775	GORASP1	1
3:39190775:A:G	rs1274964	1	rs1274963	BIOSQTL	BIOS_eQTL_geneLevel	ENSG00000144659	A	6.33168e-06	-4.51494	0.00444302	A	-	3	39190775	SLC25A38	1
3:39190775:A:G	rs1274964	1	rs1274963	GTEx/v8	Whole_Blood	ENSG00000183873	G	0.000147021	-0.192206	5.775e-43	A	+	3	39190775	SCN5A	1
3:39191029:A:G	rs1274963	1	rs1274963	eQTLcatalogue	Fairfax_2012_B-cell_CD19	ENSG00000114742	A	2.32929e-06	0.107793	0.0116465	A	+	3	39191029	WDR48	1
3:39191029:A:G	rs1274963	1	rs1274963	eQTLcatalogue	TwinsUK_ge_LCL	ENSG00000114745	A	1.65822e-09	0.0787384	8.2911e-06	A	+	3	39191029	GORASP1	1
3:39191029:A:G	rs1274963	1	rs1274963	eQTLcatalogue	TwinsUK_ge_LCL	ENSG00000144655	A	8.01966e-08	0.098765	0.00040098	A	+	3	39191029	CSRNP1	1
3:39191029:A:G	rs1274963	1	rs1274963	eQTLGen	eQTLGen_cis_eQTLs	ENSG00000114742	A	6.3719e-109	-22.1721	0	A	-	3	39191029	WDR48	1
3:39191029:A:G	rs1274963	1	rs1274963	eQTLGen	eQTLGen_cis_eQTLs	ENSG00000114745	A	3.4258e-11	-6.6268	0	A	-	3	39191029	GORASP1	1
3:39191029:A:G	rs1274963	1	rs1274963	BIOSQTL	BIOS_eQTL_geneLevel	ENSG00000144659	A	8.27279e-06	-4.45796	0.00571177	A	-	3	39191029	SLC25A38	1
3:39191029:A:G	rs1274963	1	rs1274963	GTEx/v8	Whole_Blood	ENSG00000183873	G	0.000147021	-0.192206	5.775e-43	A	+	3	39191029	SCN5A	1
3:39191335:C:T	rs1274961	0.994089	rs1274963	eQTLcatalogue	Fairfax_2012_B-cell_CD19	ENSG00000114742	T	2.33493e-06	0.107781	0.0116746	T	+	3	39191335	WDR48	1
3:39191335:C:T	rs1274961	0.994089	rs1274963	eQTLcatalogue	TwinsUK_ge_LCL	ENSG00000114745	T	9.01861e-10	0.080565	4.5093e-06	T	+	3	39191335	GORASP1	1
3:39191335:C:T	rs1274961	0.994089	rs1274963	eQTLcatalogue	TwinsUK_ge_LCL	ENSG00000144655	T	4.32314e-08	0.10149	0.00021616	T	+	3	39191335	CSRNP1	1
3:39191335:C:T	rs1274961	0.994089	rs1274963	eQTLGen	eQTLGen_cis_eQTLs	ENSG00000114742	T	2.1055e-107	-22.0141	0	T	-	3	39191335	WDR48	1
3:39191335:C:T	rs1274961	0.994089	rs1274963	eQTLGen	eQTLGen_cis_eQTLs	ENSG00000114745	T	5.6924e-11	-6.5516	0	T	-	3	39191335	GORASP1	1
3:39191335:C:T	rs1274961	0.994089	rs1274963	BIOSQTL	BIOS_eQTL_geneLevel	ENSG00000144659	T	9.99877e-06	-4.41704	0.00689371	T	-	3	39191335	SLC25A38	1
3:39195260:C:G	rs784504	0.812047	rs1274963	eQTLcatalogue	CEDAR_B-cell_CD19	ENSG00000114742	G	4.07224e-06	0.169117	0.0203612			3	39195260	WDR48	1
3:39195260:C:G	rs784504	0.812047	rs1274963	eQTLcatalogue	Fairfax_2012_B-cell_CD19	ENSG00000114742	G	5.28291e-07	0.119872	0.00264145			3	39195260	WDR48	1
3:39195260:C:G	rs784504	0.812047	rs1274963	eQTLcatalogue	TwinsUK_ge_LCL	ENSG00000114745	G	7.90739e-08	0.0750682	0.00039537			3	39195260	GORASP1	1
3:39195260:C:G	rs784504	0.812047	rs1274963	eQTLcatalogue	TwinsUK_ge_LCL	ENSG00000144655	G	1.96828e-09	0.117172	9.8414e-06			3	39195260	CSRNP1	1
3:39195260:C:G	rs784504	0.812047	rs1274963	eQTLGen	eQTLGen_cis_eQTLs	ENSG00000114742	G	1.943e-126	-23.919	0			3	39195260	WDR48	1
3:39195260:C:G	rs784504	0.812047	rs1274963	BIOSQTL	BIOS_eQTL_geneLevel	ENSG00000114742	G	3.04867e-05	-4.16964	0.0186186			3	39195260	WDR48	1
3:39195260:C:G	rs784504	0.812047	rs1274963	BIOSQTL	BIOS_eQTL_geneLevel	ENSG00000114745	G	3.04867e-05	-4.16964	0.0186186			3	39195260	GORASP1	1
5:1280028:A:G	rs2242652	1	rs2242652	eQTLGen	eQTLGen_cis_eQTLs	ENSG00000164362	A	1.3877e-05	4.346	0.0387629	A	+	5	1280028	TERT	1
5:1280028:A:G	rs2242652	1	rs2242652	eQTLGen	eQTLGen_trans_eQTLs	ENSG00000151789	A	1.0598e-06	4.8804	0.00857335	A	+	5	1280028	ZNF385D	1
5:78176694:C:T	rs62379692	0.803613	rs56703405	eQTLGen	eQTLGen_cis_eQTLs	ENSG00000113273	C	4.056e-41	13.4296	0			5	78176694	ARSB	1
5:78176694:C:T	rs62379692	0.803613	rs56703405	BIOSQTL	BIOS_eQTL_geneLevel	ENSG00000113273	C	3.93878e-14	7.56303	0			5	78176694	ARSB	1
5:78176694:C:T	rs62379692	0.803613	rs56703405	GTEx/v8	Whole_Blood	ENSG00000113273	C	6.70263e-06	0.171913	5.9769e-14			5	78176694	ARSB	1
5:78179069:A:C	rs17819603	0.835195	rs56703405	eQTLGen	eQTLGen_cis_eQTLs	ENSG00000113273	A	5.4069e-37	12.707	0			5	78179069	ARSB	1
5:78179069:A:C	rs17819603	0.835195	rs56703405	BIOSQTL	BIOS_eQTL_geneLevel	ENSG00000113273	A	4.33644e-15	7.84483	0			5	78179069	ARSB	1
5:78179069:A:C	rs17819603	0.835195	rs56703405	GTEx/v8	Whole_Blood	ENSG00000113273	A	5.8961e-06	0.167072	5.9769e-14			5	78179069	ARSB	1
5:78179604:C:T	rs4704531	0.816275	rs56703405	eQTLGen	eQTLGen_cis_eQTLs	ENSG00000113273	T	1.5552e-42	13.6691	0			5	78179604	ARSB	1
5:78179604:C:T	rs4704531	0.816275	rs56703405	BIOSQTL	BIOS_eQTL_geneLevel	ENSG00000113273	T	1.16336e-16	8.28689	0			5	78179604	ARSB	1
5:78179604:C:T	rs4704531	0.816275	rs56703405	GTEx/v8	Whole_Blood	ENSG00000113273	T	6.70263e-06	0.171913	5.9769e-14			5	78179604	ARSB	1
5:78180370:T:TC	rs5868942	0.835195	rs56703405	GTEx/v8	Whole_Blood	ENSG00000113273	TC	3.0049e-05	0.156398	5.9769e-14			5	78180370	ARSB	1
5:78181423:C:T	rs1071598	0.803613	rs56703405	eQTLGen	eQTLGen_cis_eQTLs	ENSG00000113273	T	6.4155e-41	13.3957	0			5	78181423	ARSB	1
5:78181423:C:T	rs1071598	0.803613	rs56703405	BIOSQTL	BIOS_eQTL_geneLevel	ENSG00000113273	T	1.77978e-15	7.95582	0			5	78181423	ARSB	1
5:78181423:C:T	rs1071598	0.803613	rs56703405	GTEx/v8	Whole_Blood	ENSG00000113273	T	6.70263e-06	0.171913	5.9769e-14			5	78181423	ARSB	1
5:78182339:A:T	rs36027876	0.835195	rs56703405	eQTLGen	eQTLGen_cis_eQTLs	ENSG00000113273	A	4.5479e-38	12.8993	0			5	78182339	ARSB	1
5:78182339:A:T	rs36027876	0.835195	rs56703405	BIOSQTL	BIOS_eQTL_geneLevel	ENSG00000113273	A	4.33644e-15	7.84483	0			5	78182339	ARSB	1
5:78182339:A:T	rs36027876	0.835195	rs56703405	GTEx/v8	Whole_Blood	ENSG00000113273	A	8.343e-06	0.164375	5.9769e-14			5	78182339	ARSB	1
5:78182431:A:G	rs17220863	0.835195	rs56703405	eQTLGen	eQTLGen_cis_eQTLs	ENSG00000113273	G	1.2934e-37	12.8184	0			5	78182431	ARSB	1
5:78182431:A:G	rs17220863	0.835195	rs56703405	BIOSQTL	BIOS_eQTL_geneLevel	ENSG00000113273	G	4.33644e-15	7.84483	0			5	78182431	ARSB	1
5:78182431:A:G	rs17220863	0.835195	rs56703405	GTEx/v8	Whole_Blood	ENSG00000113273	G	8.343e-06	0.164375	5.9769e-14			5	78182431	ARSB	1
5:78183777:A:G	rs17819944	0.816275	rs56703405	eQTLGen	eQTLGen_cis_eQTLs	ENSG00000113273	G	5.2939e-43	13.7472	0			5	78183777	ARSB	1
5:78183777:A:G	rs17819944	0.816275	rs56703405	BIOSQTL	BIOS_eQTL_geneLevel	ENSG00000113273	G	1.16336e-16	8.28689	0			5	78183777	ARSB	1
5:78183777:A:G	rs17819944	0.816275	rs56703405	GTEx/v8	Whole_Blood	ENSG00000113273	G	6.70263e-06	0.171913	5.9769e-14			5	78183777	ARSB	1
5:78184403:C:T	rs6893857	0.993013	rs56703405	eQTLGen	eQTLGen_cis_eQTLs	ENSG00000113273	C	2.1775e-28	11.0507	0	C	+	5	78184403	ARSB	1
5:78184403:C:T	rs6893857	0.993013	rs56703405	BIOSQTL	BIOS_eQTL_geneLevel	ENSG00000113273	C	7.04289e-13	7.17867	0	C	+	5	78184403	ARSB	1
5:78184403:C:T	rs6893857	0.993013	rs56703405	GTEx/v8	Whole_Blood	ENSG00000113273	C	9.03664e-05	0.133736	5.9769e-14	C	+	5	78184403	ARSB	1
5:78185671:C:T	rs4704532	0.816275	rs56703405	eQTLGen	eQTLGen_cis_eQTLs	ENSG00000113273	T	5.2068e-43	13.7486	0			5	78185671	ARSB	1
5:78185671:C:T	rs4704532	0.816275	rs56703405	BIOSQTL	BIOS_eQTL_geneLevel	ENSG00000113273	T	1.16336e-16	8.28689	0			5	78185671	ARSB	1
5:78185671:C:T	rs4704532	0.816275	rs56703405	GTEx/v8	Whole_Blood	ENSG00000113273	T	6.70263e-06	0.171913	5.9769e-14			5	78185671	ARSB	1
5:78185701:C:T	rs4704533	1	rs56703405	eQTLGen	eQTLGen_cis_eQTLs	ENSG00000113273	C	6.4136e-29	11.1598	0	C	+	5	78185701	ARSB	1
5:78185701:C:T	rs4704533	1	rs56703405	BIOSQTL	BIOS_eQTL_geneLevel	ENSG00000113273	C	7.02231e-13	7.17902	0	C	+	5	78185701	ARSB	1
5:78185701:C:T	rs4704533	1	rs56703405	GTEx/v8	Whole_Blood	ENSG00000113273	C	9.03664e-05	0.133736	5.9769e-14	C	+	5	78185701	ARSB	1
5:78186110:G:T	rs56703405	1	rs56703405	eQTLGen	eQTLGen_cis_eQTLs	ENSG00000113273	G	3.8885e-29	11.2043	0	G	+	5	78186110	ARSB	1
5:78186110:G:T	rs56703405	1	rs56703405	BIOSQTL	BIOS_eQTL_geneLevel	ENSG00000113273	G	8.15051e-13	7.15863	0	G	+	5	78186110	ARSB	1
5:78186110:G:T	rs56703405	1	rs56703405	GTEx/v8	Whole_Blood	ENSG00000113273	G	9.03664e-05	0.133736	5.9769e-14	G	+	5	78186110	ARSB	1
5:78187033:A:T	rs16876045	0.958514	rs56703405	eQTLGen	eQTLGen_cis_eQTLs	ENSG00000113273	A	4.8982e-31	11.5852	0			5	78187033	ARSB	1
5:78187033:A:T	rs16876045	0.958514	rs56703405	BIOSQTL	BIOS_eQTL_geneLevel	ENSG00000113273	A	3.06843e-14	7.59545	0			5	78187033	ARSB	1
5:78187033:A:T	rs16876045	0.958514	rs56703405	GTEx/v8	Whole_Blood	ENSG00000113273	A	2.82174e-05	0.149189	5.9769e-14			5	78187033	ARSB	1
5:78187140:A:G	rs16876047	0.972052	rs56703405	eQTLGen	eQTLGen_cis_eQTLs	ENSG00000113273	G	1.5894e-33	12.0665	0			5	78187140	ARSB	1
5:78187140:A:G	rs16876047	0.972052	rs56703405	BIOSQTL	BIOS_eQTL_geneLevel	ENSG00000113273	G	3.83119e-14	7.56672	0			5	78187140	ARSB	1
5:78187140:A:G	rs16876047	0.972052	rs56703405	GTEx/v8	Whole_Blood	ENSG00000113273	G	3.62167e-05	0.140883	5.9769e-14			5	78187140	ARSB	1
6:7106316:C:G	rs2842895	0.870371	rs7451690	eQTLGen	eQTLGen_cis_eQTLs	ENSG00000124782	G	1.3374e-13	7.4025	0			6	7106316	RREB1	1
6:7106316:C:G	rs2842895	0.870371	rs7451690	eQTLGen	eQTLGen_cis_eQTLs	ENSG00000124783	G	1.9254e-07	-5.2064	0.00063647			6	7106316	SSR1	1
6:7109097:C:T	rs11759956	0.859047	rs7451690	eQTLGen	eQTLGen_cis_eQTLs	ENSG00000124782	C	5.2801e-14	7.525	0			6	7109097	RREB1	1
6:7109097:C:T	rs11759956	0.859047	rs7451690	eQTLGen	eQTLGen_cis_eQTLs	ENSG00000124783	C	4.5733e-07	-5.0432	0.00148221			6	7109097	SSR1	1
6:7109433:C:T	rs7451690	1	rs7451690	eQTLGen	eQTLGen_cis_eQTLs	ENSG00000124782	C	3.8084e-13	7.2624	0	C	+	6	7109433	RREB1	1
6:7202278:C:T	rs75320317	1	rs75320317	eQTLGen	eQTLGen_cis_eQTLs	ENSG00000124782	C	2.4156e-11	6.6785	0	T	-	6	7202278	RREB1	1
6:7202278:C:T	rs75320317	1	rs75320317	eQTLGen	eQTLGen_cis_eQTLs	ENSG00000124783	C	2.1949e-41	13.4751	0	T	-	6	7202278	SSR1	1
6:7202278:C:T	rs75320317	1	rs75320317	BIOSQTL	BIOS_eQTL_geneLevel	ENSG00000124783	C	4.22629e-12	-6.92929	0	T	+	6	7202278	SSR1	1
6:7202278:C:T	rs75320317	1	rs75320317	BIOSQTL	BIOS_eQTL_geneLevel	ENSG00000124783	C	2.03554e-22	9.7401	0	T	-	6	7202278	SSR1	1
17:37514738:A:C	rs139818184	1	rs139818184	eQTLcatalogue	Lepik_2017_ge_blood	ENSG00000172057	C	9.80935e-08	0.183684	0.00049047	C	+	17	37514738	ORMDL3	1
17:37514738:A:C	rs139818184	1	rs139818184	eQTLGen	eQTLGen_cis_eQTLs	ENSG00000073605	A	1.3289e-78	18.7701	0	C	-	17	37514738	GSDMB	1
17:37514738:A:C	rs139818184	1	rs139818184	eQTLGen	eQTLGen_cis_eQTLs	ENSG00000126351	A	9.1238e-11	-6.4807	0	C	+	17	37514738	THRA	1
17:37514738:A:C	rs139818184	1	rs139818184	eQTLGen	eQTLGen_cis_eQTLs	ENSG00000131748	A	6.4828e-06	4.51	0.0184893	C	-	17	37514738	STARD3	1
17:37514738:A:C	rs139818184	1	rs139818184	eQTLGen	eQTLGen_cis_eQTLs	ENSG00000161395	A	1.4967e-17	8.5275	0	C	-	17	37514738	PGAP3	1
17:37514738:A:C	rs139818184	1	rs139818184	eQTLGen	eQTLGen_cis_eQTLs	ENSG00000161405	A	1.8442e-15	-7.9512	0	C	+	17	37514738	IKZF3	1
17:37514738:A:C	rs139818184	1	rs139818184	eQTLGen	eQTLGen_cis_eQTLs	ENSG00000167258	A	1.0205e-21	9.5749	0	C	-	17	37514738	CDK12	1
17:37514738:A:C	rs139818184	1	rs139818184	eQTLGen	eQTLGen_cis_eQTLs	ENSG00000172057	A	1.8107e-65	17.0884	0	C	-	17	37514738	ORMDL3	1
17:37527327:C:T	rs139667480	0.8966	rs139818184	eQTLcatalogue	Lepik_2017_ge_blood	ENSG00000172057	C	1.16464e-07	0.18153	0.00058232	C	+	17	37527327	ORMDL3	1
17:37527327:C:T	rs139667480	0.8966	rs139818184	eQTLGen	eQTLGen_cis_eQTLs	ENSG00000073605	T	2.1868e-72	17.9936	0	C	-	17	37527327	GSDMB	1
17:37527327:C:T	rs139667480	0.8966	rs139818184	eQTLGen	eQTLGen_cis_eQTLs	ENSG00000126351	T	1.9442e-09	-6.0023	1.9581e-05	C	+	17	37527327	THRA	1
17:37527327:C:T	rs139667480	0.8966	rs139818184	eQTLGen	eQTLGen_cis_eQTLs	ENSG00000161395	T	9.4739e-17	8.3112	0	C	-	17	37527327	PGAP3	1
17:37527327:C:T	rs139667480	0.8966	rs139818184	eQTLGen	eQTLGen_cis_eQTLs	ENSG00000161405	T	3.3533e-15	-7.877	0	C	+	17	37527327	IKZF3	1
17:37527327:C:T	rs139667480	0.8966	rs139818184	eQTLGen	eQTLGen_cis_eQTLs	ENSG00000167258	T	1.146e-20	9.3216	0	C	-	17	37527327	CDK12	1
17:37527327:C:T	rs139667480	0.8966	rs139818184	eQTLGen	eQTLGen_cis_eQTLs	ENSG00000172057	T	3.6565e-63	16.7762	0	C	-	17	37527327	ORMDL3	1
17:37531289:C:T	rs145223502	0.8966	rs139818184	eQTLcatalogue	Lepik_2017_ge_blood	ENSG00000172057	C	1.16464e-07	0.18153	0.00058232	C	+	17	37531289	ORMDL3	1
17:37531289:C:T	rs145223502	0.8966	rs139818184	eQTLGen	eQTLGen_cis_eQTLs	ENSG00000073605	T	7.9223e-71	17.7937	0	C	-	17	37531289	GSDMB	1
17:37531289:C:T	rs145223502	0.8966	rs139818184	eQTLGen	eQTLGen_cis_eQTLs	ENSG00000126351	T	4.2131e-09	-5.8755	3.2383e-05	C	+	17	37531289	THRA	1
17:37531289:C:T	rs145223502	0.8966	rs139818184	eQTLGen	eQTLGen_cis_eQTLs	ENSG00000131748	T	1.3453e-05	4.3526	0.0375851	C	-	17	37531289	STARD3	1
17:37531289:C:T	rs145223502	0.8966	rs139818184	eQTLGen	eQTLGen_cis_eQTLs	ENSG00000161395	T	2.2235e-15	7.9283	0	C	-	17	37531289	PGAP3	1
17:37531289:C:T	rs145223502	0.8966	rs139818184	eQTLGen	eQTLGen_cis_eQTLs	ENSG00000161405	T	5.7735e-15	-7.8087	0	C	+	17	37531289	IKZF3	1
17:37531289:C:T	rs145223502	0.8966	rs139818184	eQTLGen	eQTLGen_cis_eQTLs	ENSG00000167258	T	6.9007e-20	9.1293	0	C	-	17	37531289	CDK12	1
17:37531289:C:T	rs145223502	0.8966	rs139818184	eQTLGen	eQTLGen_cis_eQTLs	ENSG00000172057	T	1.5747e-61	16.551	0	C	-	17	37531289	ORMDL3	1
17:37542375:A:G	rs117228720	0.878218	rs139818184	eQTLcatalogue	Lepik_2017_ge_blood	ENSG00000172057	A	1.50775e-07	0.181054	0.00075388	A	+	17	37542375	ORMDL3	1
17:37542375:A:G	rs117228720	0.878218	rs139818184	eQTLGen	eQTLGen_cis_eQTLs	ENSG00000073605	G	3.767e-71	17.8354	0	A	-	17	37542375	GSDMB	1
17:37542375:A:G	rs117228720	0.878218	rs139818184	eQTLGen	eQTLGen_cis_eQTLs	ENSG00000126351	G	4.0681e-09	-5.8813	3.2396e-05	A	+	17	37542375	THRA	1
17:37542375:A:G	rs117228720	0.878218	rs139818184	eQTLGen	eQTLGen_cis_eQTLs	ENSG00000161395	G	1.6336e-15	7.9665	0	A	-	17	37542375	PGAP3	1
17:37542375:A:G	rs117228720	0.878218	rs139818184	eQTLGen	eQTLGen_cis_eQTLs	ENSG00000161405	G	6.3497e-15	-7.7968	0	A	+	17	37542375	IKZF3	1
17:37542375:A:G	rs117228720	0.878218	rs139818184	eQTLGen	eQTLGen_cis_eQTLs	ENSG00000167258	G	1.0918e-19	9.0796	0	A	-	17	37542375	CDK12	1
17:37542375:A:G	rs117228720	0.878218	rs139818184	eQTLGen	eQTLGen_cis_eQTLs	ENSG00000172057	G	1.4443e-61	16.5564	0	A	-	17	37542375	ORMDL3	1
17:38778488:A:T	rs4890117	0.801894	rs7217237	eQTLcatalogue	CEDAR_B-cell_CD19	ENSG00000073584	T	5.41432e-12	-0.1486	2.7072e-08			17	38778488	SMARCE1	1
17:38778488:A:T	rs4890117	0.801894	rs7217237	eQTLcatalogue	Fairfax_2012_B-cell_CD19	ENSG00000073584	T	5.05627e-11	-0.100475	2.5281e-07			17	38778488	SMARCE1	1
17:38778488:A:T	rs4890117	0.801894	rs7217237	eQTLcatalogue	Lepik_2017_ge_blood	ENSG00000073584	T	6.10178e-11	0.0927677	3.0509e-07			17	38778488	SMARCE1	1
17:38778488:A:T	rs4890117	0.801894	rs7217237	eQTLcatalogue	TwinsUK_ge_LCL	ENSG00000126353	T	2.08797e-06	0.159431	0.0104398			17	38778488	CCR7	1
17:38778488:A:T	rs4890117	0.801894	rs7217237	DICE	B_cell_naive	ENSG00000073584	A	8.43651e-06	-0.646993	0.049			17	38778488	SMARCE1	1
17:38778488:A:T	rs4890117	0.801894	rs7217237	eQTLGen	eQTLGen_cis_eQTLs	ENSG00000073584	T	0	76.5106	0			17	38778488	SMARCE1	1
17:38778488:A:T	rs4890117	0.801894	rs7217237	eQTLGen	eQTLGen_cis_eQTLs	ENSG00000126353	T	1.0695e-16	-8.2967	0			17	38778488	CCR7	1
17:38778488:A:T	rs4890117	0.801894	rs7217237	eQTLGen	eQTLGen_cis_eQTLs	ENSG00000167920	T	1.3682e-19	-9.0547	0			17	38778488	KRT10-AS1	1
17:38778488:A:T	rs4890117	0.801894	rs7217237	eQTLGen	eQTLGen_cis_eQTLs	ENSG00000264058	T	9.1938e-43	-13.7071	0			17	38778488	KRT222	1
17:38778488:A:T	rs4890117	0.801894	rs7217237	BIOSQTL	BIOS_eQTL_geneLevel	ENSG00000073584	T	1.15656e-95	20.7529	0			17	38778488	SMARCE1	1
17:38778488:A:T	rs4890117	0.801894	rs7217237	BIOSQTL	BIOS_eQTL_geneLevel	ENSG00000126353	T	9.73397e-06	-4.42296	0.00669645			17	38778488	CCR7	1
17:38778488:A:T	rs4890117	0.801894	rs7217237	BIOSQTL	BIOS_eQTL_geneLevel	ENSG00000167920	T	3.18805e-05	-4.15943	0.0194136			17	38778488	KRT10-AS1	1
17:38778488:A:T	rs4890117	0.801894	rs7217237	BIOSQTL	BIOS_eQTL_geneLevel	ENSG00000186395	T	1.61931e-05	-4.3117	0.0105441			17	38778488	KRT10	1
17:38778488:A:T	rs4890117	0.801894	rs7217237	BIOSQTL	BIOS_eQTL_geneLevel	ENSG00000264058	T	8.47015e-24	-10.0579	0			17	38778488	KRT222	1
17:38778488:A:T	rs4890117	0.801894	rs7217237	BIOSQTL	BIOS_eQTL_geneLevel	ENSG00000264058	T	1.15656e-95	20.7529	0			17	38778488	KRT222	1
17:38781178:A:C	rs1013971	0.804264	rs7217237	eQTLcatalogue	CEDAR_B-cell_CD19	ENSG00000073584	A	5.36061e-12	-0.149272	2.6803e-08	A	-	17	38781178	SMARCE1	1
17:38781178:A:C	rs1013971	0.804264	rs7217237	eQTLcatalogue	Fairfax_2012_B-cell_CD19	ENSG00000073584	A	4.3591e-11	-0.101518	2.1796e-07	A	-	17	38781178	SMARCE1	1
17:38781178:A:C	rs1013971	0.804264	rs7217237	eQTLcatalogue	Lepik_2017_ge_blood	ENSG00000073584	A	6.10178e-11	0.0927677	3.0509e-07	A	+	17	38781178	SMARCE1	1
17:38781178:A:C	rs1013971	0.804264	rs7217237	eQTLcatalogue	TwinsUK_ge_LCL	ENSG00000126353	A	2.44929e-06	0.158967	0.0122465	A	+	17	38781178	CCR7	1
17:38781178:A:C	rs1013971	0.804264	rs7217237	DICE	B_cell_naive	ENSG00000073584	C	8.43651e-06	-0.646993	0.049	A	+	17	38781178	SMARCE1	1
17:38781178:A:C	rs1013971	0.804264	rs7217237	eQTLGen	eQTLGen_cis_eQTLs	ENSG00000073584	A	0	76.4508	0	A	+	17	38781178	SMARCE1	1
17:38781178:A:C	rs1013971	0.804264	rs7217237	eQTLGen	eQTLGen_cis_eQTLs	ENSG00000126353	A	7.7367e-17	-8.335	0	A	-	17	38781178	CCR7	1
17:38781178:A:C	rs1013971	0.804264	rs7217237	eQTLGen	eQTLGen_cis_eQTLs	ENSG00000167920	A	7.6523e-20	-9.1178	0	A	-	17	38781178	KRT10-AS1	1
17:38781178:A:C	rs1013971	0.804264	rs7217237	eQTLGen	eQTLGen_cis_eQTLs	ENSG00000264058	A	4.2668e-43	-13.7627	0	A	-	17	38781178	KRT222	1
17:38781178:A:C	rs1013971	0.804264	rs7217237	BIOSQTL	BIOS_eQTL_geneLevel	ENSG00000073584	A	1.02455e-96	20.8692	0	A	+	17	38781178	SMARCE1	1
17:38781178:A:C	rs1013971	0.804264	rs7217237	BIOSQTL	BIOS_eQTL_geneLevel	ENSG00000126353	A	5.31383e-06	-4.55182	0.00376373	A	-	17	38781178	CCR7	1
17:38781178:A:C	rs1013971	0.804264	rs7217237	BIOSQTL	BIOS_eQTL_geneLevel	ENSG00000167920	A	4.12793e-05	-4.10001	0.024642	A	-	17	38781178	KRT10-AS1	1
17:38781178:A:C	rs1013971	0.804264	rs7217237	BIOSQTL	BIOS_eQTL_geneLevel	ENSG00000186395	A	1.42224e-05	-4.34025	0.00946211	A	-	17	38781178	KRT10	1
17:38781178:A:C	rs1013971	0.804264	rs7217237	BIOSQTL	BIOS_eQTL_geneLevel	ENSG00000264058	A	2.95418e-24	-10.1612	0	A	-	17	38781178	KRT222	1
17:38781178:A:C	rs1013971	0.804264	rs7217237	BIOSQTL	BIOS_eQTL_geneLevel	ENSG00000264058	A	1.02455e-96	20.8692	0	A	+	17	38781178	KRT222	1
17:38781832:C:CAT	rs3033070	0.801894	rs7217237	eQTLcatalogue	CEDAR_B-cell_CD19	ENSG00000073584	C	5.45156e-12	-0.149388	2.7258e-08			17	38781832	SMARCE1	1
17:38781832:C:CAT	rs3033070	0.801894	rs7217237	eQTLcatalogue	Fairfax_2012_B-cell_CD19	ENSG00000073584	C	4.09902e-11	-0.10182	2.0495e-07			17	38781832	SMARCE1	1
17:38781832:C:CAT	rs3033070	0.801894	rs7217237	eQTLcatalogue	Lepik_2017_ge_blood	ENSG00000073584	C	6.10178e-11	0.0927677	3.0509e-07			17	38781832	SMARCE1	1
17:38781832:C:CAT	rs3033070	0.801894	rs7217237	DICE	B_cell_naive	ENSG00000073584	CAT	8.43651e-06	-0.646993	0.049			17	38781832	SMARCE1	1
17:38786451:A:T	rs4890092	0.991159	rs7217237	eQTLcatalogue	CEDAR_B-cell_CD19	ENSG00000073584	A	3.2167e-11	-0.148114	1.6084e-07			17	38786451	SMARCE1	1
17:38786451:A:T	rs4890092	0.991159	rs7217237	eQTLcatalogue	Fairfax_2012_B-cell_CD19	ENSG00000073584	A	1.38544e-10	-0.103121	6.9272e-07			17	38786451	SMARCE1	1
17:38786451:A:T	rs4890092	0.991159	rs7217237	eQTLcatalogue	Lepik_2017_ge_blood	ENSG00000073584	A	1.35037e-09	0.0889274	6.7519e-06			17	38786451	SMARCE1	1
17:38786451:A:T	rs4890092	0.991159	rs7217237	DICE	B_cell_naive	ENSG00000073584	T	3.39434e-05	-0.64014	0.049			17	38786451	SMARCE1	1
17:38786451:A:T	rs4890092	0.991159	rs7217237	eQTLGen	eQTLGen_cis_eQTLs	ENSG00000073584	A	0	69.5066	0			17	38786451	SMARCE1	1
17:38786451:A:T	rs4890092	0.991159	rs7217237	eQTLGen	eQTLGen_cis_eQTLs	ENSG00000126353	A	2.1487e-14	-7.6413	0			17	38786451	CCR7	1
17:38786451:A:T	rs4890092	0.991159	rs7217237	eQTLGen	eQTLGen_cis_eQTLs	ENSG00000167920	A	2.4146e-21	-9.4854	0			17	38786451	KRT10-AS1	1
17:38786451:A:T	rs4890092	0.991159	rs7217237	eQTLGen	eQTLGen_cis_eQTLs	ENSG00000264058	A	2.7957e-45	-14.1215	0			17	38786451	KRT222	1
17:38786451:A:T	rs4890092	0.991159	rs7217237	BIOSQTL	BIOS_eQTL_geneLevel	ENSG00000073584	A	1.19754e-69	17.641	0			17	38786451	SMARCE1	1
17:38786451:A:T	rs4890092	0.991159	rs7217237	BIOSQTL	BIOS_eQTL_geneLevel	ENSG00000126353	A	4.53118e-06	-4.58526	0.00320484			17	38786451	CCR7	1
17:38786451:A:T	rs4890092	0.991159	rs7217237	BIOSQTL	BIOS_eQTL_geneLevel	ENSG00000167920	A	2.2213e-05	-4.24134	0.0140253			17	38786451	KRT10-AS1	1
17:38786451:A:T	rs4890092	0.991159	rs7217237	BIOSQTL	BIOS_eQTL_geneLevel	ENSG00000186395	A	5.41067e-06	-4.54815	0.00383564			17	38786451	KRT10	1
17:38786451:A:T	rs4890092	0.991159	rs7217237	BIOSQTL	BIOS_eQTL_geneLevel	ENSG00000264058	A	1.11354e-25	-10.476	0			17	38786451	KRT222	1
17:38786451:A:T	rs4890092	0.991159	rs7217237	BIOSQTL	BIOS_eQTL_geneLevel	ENSG00000264058	A	1.19754e-69	17.641	0			17	38786451	KRT222	1
17:38791075:A:T	rs9915135	0.991159	rs7217237	eQTLcatalogue	CEDAR_B-cell_CD19	ENSG00000073584	A	5.68955e-11	-0.145366	2.8448e-07			17	38791075	SMARCE1	1
17:38791075:A:T	rs9915135	0.991159	rs7217237	eQTLcatalogue	Fairfax_2012_B-cell_CD19	ENSG00000073584	A	1.298e-10	-0.103083	6.49e-07			17	38791075	SMARCE1	1
17:38791075:A:T	rs9915135	0.991159	rs7217237	eQTLcatalogue	Lepik_2017_ge_blood	ENSG00000073584	A	2.9653e-10	0.0921193	1.4827e-06			17	38791075	SMARCE1	1
17:38791075:A:T	rs9915135	0.991159	rs7217237	DICE	B_cell_naive	ENSG00000073584	T	3.39434e-05	-0.64014	0.049			17	38791075	SMARCE1	1
17:38791075:A:T	rs9915135	0.991159	rs7217237	eQTLGen	eQTLGen_cis_eQTLs	ENSG00000073584	A	0	69.5023	0			17	38791075	SMARCE1	1
17:38791075:A:T	rs9915135	0.991159	rs7217237	eQTLGen	eQTLGen_cis_eQTLs	ENSG00000073605	A	4.7759e-06	4.5744	0.0138528			17	38791075	GSDMB	1
17:38791075:A:T	rs9915135	0.991159	rs7217237	eQTLGen	eQTLGen_cis_eQTLs	ENSG00000126353	A	6.6704e-14	-7.494	0			17	38791075	CCR7	1
17:38791075:A:T	rs9915135	0.991159	rs7217237	eQTLGen	eQTLGen_cis_eQTLs	ENSG00000167920	A	4.8843e-23	-9.8839	0			17	38791075	KRT10-AS1	1
17:38791075:A:T	rs9915135	0.991159	rs7217237	eQTLGen	eQTLGen_cis_eQTLs	ENSG00000264058	A	2.1104e-45	-14.1413	0			17	38791075	KRT222	1
17:38791075:A:T	rs9915135	0.991159	rs7217237	BIOSQTL	BIOS_eQTL_geneLevel	ENSG00000073584	A	2.20778e-69	17.6064	0			17	38791075	SMARCE1	1
17:38791075:A:T	rs9915135	0.991159	rs7217237	BIOSQTL	BIOS_eQTL_geneLevel	ENSG00000126353	A	1.18462e-05	-4.3802	0.00803778			17	38791075	CCR7	1
17:38791075:A:T	rs9915135	0.991159	rs7217237	BIOSQTL	BIOS_eQTL_geneLevel	ENSG00000167920	A	6.10281e-05	-4.00877	0.0348769			17	38791075	KRT10-AS1	1
17:38791075:A:T	rs9915135	0.991159	rs7217237	BIOSQTL	BIOS_eQTL_geneLevel	ENSG00000186395	A	1.24703e-05	-4.36918	0.00839786			17	38791075	KRT10	1
17:38791075:A:T	rs9915135	0.991159	rs7217237	BIOSQTL	BIOS_eQTL_geneLevel	ENSG00000264058	A	1.20166e-26	-10.6845	0			17	38791075	KRT222	1
17:38791075:A:T	rs9915135	0.991159	rs7217237	BIOSQTL	BIOS_eQTL_geneLevel	ENSG00000264058	A	2.20778e-69	17.6064	0			17	38791075	KRT222	1
17:38795943:C:T	rs4890093	0.948573	rs7217237	eQTLcatalogue	CEDAR_B-cell_CD19	ENSG00000073584	T	2.19007e-11	-0.146314	1.095e-07			17	38795943	SMARCE1	1
17:38795943:C:T	rs4890093	0.948573	rs7217237	eQTLcatalogue	Fairfax_2012_B-cell_CD19	ENSG00000073584	T	6.14758e-13	-0.112401	3.0738e-09			17	38795943	SMARCE1	1
17:38795943:C:T	rs4890093	0.948573	rs7217237	eQTLcatalogue	Lepik_2017_ge_blood	ENSG00000073584	T	5.44366e-10	0.0907041	2.7218e-06			17	38795943	SMARCE1	1
17:38795943:C:T	rs4890093	0.948573	rs7217237	eQTLcatalogue	TwinsUK_ge_LCL	ENSG00000126353	T	6.69169e-06	0.155112	0.0334585			17	38795943	CCR7	1
17:38795943:C:T	rs4890093	0.948573	rs7217237	DICE	B_cell_naive	ENSG00000073584	C	2.32735e-05	-0.662022	0.049			17	38795943	SMARCE1	1
17:38795943:C:T	rs4890093	0.948573	rs7217237	eQTLGen	eQTLGen_cis_eQTLs	ENSG00000073584	T	0	71.0168	0			17	38795943	SMARCE1	1
17:38795943:C:T	rs4890093	0.948573	rs7217237	eQTLGen	eQTLGen_cis_eQTLs	ENSG00000073605	T	8.2033e-08	5.3627	0.00032731			17	38795943	GSDMB	1
17:38795943:C:T	rs4890093	0.948573	rs7217237	eQTLGen	eQTLGen_cis_eQTLs	ENSG00000126353	T	2.6754e-13	-7.3098	0			17	38795943	CCR7	1
17:38795943:C:T	rs4890093	0.948573	rs7217237	eQTLGen	eQTLGen_cis_eQTLs	ENSG00000167920	T	4.4741e-25	-10.3434	0			17	38795943	KRT10-AS1	1
17:38795943:C:T	rs4890093	0.948573	rs7217237	eQTLGen	eQTLGen_cis_eQTLs	ENSG00000172057	T	1.4617e-06	4.8165	0.00439554			17	38795943	ORMDL3	1
17:38795943:C:T	rs4890093	0.948573	rs7217237	eQTLGen	eQTLGen_cis_eQTLs	ENSG00000264058	T	2.4923e-47	-14.4504	0			17	38795943	KRT222	1
17:38795943:C:T	rs4890093	0.948573	rs7217237	BIOSQTL	BIOS_eQTL_geneLevel	ENSG00000073584	T	4.8784e-77	18.5777	0			17	38795943	SMARCE1	1
17:38795943:C:T	rs4890093	0.948573	rs7217237	BIOSQTL	BIOS_eQTL_geneLevel	ENSG00000167920	T	3.11353e-05	-4.16496	0.0189615			17	38795943	KRT10-AS1	1
17:38795943:C:T	rs4890093	0.948573	rs7217237	BIOSQTL	BIOS_eQTL_geneLevel	ENSG00000186395	T	1.73281e-05	-4.29678	0.0112893			17	38795943	KRT10	1
17:38795943:C:T	rs4890093	0.948573	rs7217237	BIOSQTL	BIOS_eQTL_geneLevel	ENSG00000264058	T	1.90494e-28	-11.0625	0			17	38795943	KRT222	1
17:38795943:C:T	rs4890093	0.948573	rs7217237	BIOSQTL	BIOS_eQTL_geneLevel	ENSG00000264058	T	4.8784e-77	18.5777	0			17	38795943	KRT222	1
17:38797202:A:T	rs1048573	0.991159	rs7217237	eQTLcatalogue	CEDAR_B-cell_CD19	ENSG00000073584	T	8.71484e-11	-0.143392	4.3574e-07			17	38797202	SMARCE1	1
17:38797202:A:T	rs1048573	0.991159	rs7217237	eQTLcatalogue	Fairfax_2012_B-cell_CD19	ENSG00000073584	T	1.20236e-10	-0.103183	6.0118e-07			17	38797202	SMARCE1	1
17:38797202:A:T	rs1048573	0.991159	rs7217237	eQTLcatalogue	Lepik_2017_ge_blood	ENSG00000073584	T	2.9653e-10	0.0921193	1.4827e-06			17	38797202	SMARCE1	1
17:38797202:A:T	rs1048573	0.991159	rs7217237	DICE	B_cell_naive	ENSG00000073584	A	3.39434e-05	-0.64014	0.049			17	38797202	SMARCE1	1
17:38797202:A:T	rs1048573	0.991159	rs7217237	eQTLGen	eQTLGen_cis_eQTLs	ENSG00000073584	T	0	69.2355	0			17	38797202	SMARCE1	1
17:38797202:A:T	rs1048573	0.991159	rs7217237	eQTLGen	eQTLGen_cis_eQTLs	ENSG00000073605	T	7.4643e-06	4.4801	0.0212797			17	38797202	GSDMB	1
17:38797202:A:T	rs1048573	0.991159	rs7217237	eQTLGen	eQTLGen_cis_eQTLs	ENSG00000126353	T	4.5999e-14	-7.5426	0			17	38797202	CCR7	1
17:38797202:A:T	rs1048573	0.991159	rs7217237	eQTLGen	eQTLGen_cis_eQTLs	ENSG00000167920	T	1.132e-23	-10.0294	0			17	38797202	KRT10-AS1	1
17:38797202:A:T	rs1048573	0.991159	rs7217237	eQTLGen	eQTLGen_cis_eQTLs	ENSG00000264058	T	4.3687e-46	-14.2517	0			17	38797202	KRT222	1
17:38797202:A:T	rs1048573	0.991159	rs7217237	BIOSQTL	BIOS_eQTL_geneLevel	ENSG00000073584	T	3.88329e-69	17.5744	0			17	38797202	SMARCE1	1
17:38797202:A:T	rs1048573	0.991159	rs7217237	BIOSQTL	BIOS_eQTL_geneLevel	ENSG00000126353	T	1.16413e-05	-4.38418	0.00790603			17	38797202	CCR7	1
17:38797202:A:T	rs1048573	0.991159	rs7217237	BIOSQTL	BIOS_eQTL_geneLevel	ENSG00000167920	T	6.10281e-05	-4.00877	0.0348769			17	38797202	KRT10-AS1	1
17:38797202:A:T	rs1048573	0.991159	rs7217237	BIOSQTL	BIOS_eQTL_geneLevel	ENSG00000186395	T	1.51566e-05	-4.32637	0.00995518			17	38797202	KRT10	1
17:38797202:A:T	rs1048573	0.991159	rs7217237	BIOSQTL	BIOS_eQTL_geneLevel	ENSG00000264058	T	1.02439e-26	-10.6994	0			17	38797202	KRT222	1
17:38797202:A:T	rs1048573	0.991159	rs7217237	BIOSQTL	BIOS_eQTL_geneLevel	ENSG00000264058	T	3.88329e-69	17.5744	0			17	38797202	KRT222	1
17:38797242:A:G	rs1048572	0.991159	rs7217237	eQTLcatalogue	CEDAR_B-cell_CD19	ENSG00000073584	A	8.6469e-11	-0.143462	4.3235e-07	A	-	17	38797242	SMARCE1	1
17:38797242:A:G	rs1048572	0.991159	rs7217237	eQTLcatalogue	Fairfax_2012_B-cell_CD19	ENSG00000073584	A	1.18672e-10	-0.103254	5.9336e-07	A	-	17	38797242	SMARCE1	1
17:38797242:A:G	rs1048572	0.991159	rs7217237	eQTLcatalogue	Lepik_2017_ge_blood	ENSG00000073584	A	2.9653e-10	0.0921193	1.4827e-06	A	+	17	38797242	SMARCE1	1
17:38797242:A:G	rs1048572	0.991159	rs7217237	DICE	B_cell_naive	ENSG00000073584	G	3.39434e-05	-0.64014	0.049	A	+	17	38797242	SMARCE1	1
17:38797242:A:G	rs1048572	0.991159	rs7217237	eQTLGen	eQTLGen_cis_eQTLs	ENSG00000073584	A	0	69.2457	0	A	+	17	38797242	SMARCE1	1
17:38797242:A:G	rs1048572	0.991159	rs7217237	eQTLGen	eQTLGen_cis_eQTLs	ENSG00000073605	A	5.9601e-06	4.5278	0.0170382	A	+	17	38797242	GSDMB	1
17:38797242:A:G	rs1048572	0.991159	rs7217237	eQTLGen	eQTLGen_cis_eQTLs	ENSG00000126353	A	3.647e-14	-7.5729	0	A	-	17	38797242	CCR7	1
17:38797242:A:G	rs1048572	0.991159	rs7217237	eQTLGen	eQTLGen_cis_eQTLs	ENSG00000167920	A	5.6151e-24	-10.0983	0	A	-	17	38797242	KRT10-AS1	1
17:38797242:A:G	rs1048572	0.991159	rs7217237	eQTLGen	eQTLGen_cis_eQTLs	ENSG00000264058	A	4.3687e-46	-14.2517	0	A	-	17	38797242	KRT222	1
17:38797242:A:G	rs1048572	0.991159	rs7217237	BIOSQTL	BIOS_eQTL_geneLevel	ENSG00000073584	A	3.88329e-69	17.5744	0	A	+	17	38797242	SMARCE1	1
17:38797242:A:G	rs1048572	0.991159	rs7217237	BIOSQTL	BIOS_eQTL_geneLevel	ENSG00000126353	A	1.16413e-05	-4.38418	0.00790603	A	-	17	38797242	CCR7	1
17:38797242:A:G	rs1048572	0.991159	rs7217237	BIOSQTL	BIOS_eQTL_geneLevel	ENSG00000167920	A	6.10281e-05	-4.00877	0.0348769	A	-	17	38797242	KRT10-AS1	1
17:38797242:A:G	rs1048572	0.991159	rs7217237	BIOSQTL	BIOS_eQTL_geneLevel	ENSG00000186395	A	1.51566e-05	-4.32637	0.00995518	A	-	17	38797242	KRT10	1
17:38797242:A:G	rs1048572	0.991159	rs7217237	BIOSQTL	BIOS_eQTL_geneLevel	ENSG00000264058	A	1.02439e-26	-10.6994	0	A	-	17	38797242	KRT222	1
17:38797242:A:G	rs1048572	0.991159	rs7217237	BIOSQTL	BIOS_eQTL_geneLevel	ENSG00000264058	A	3.88329e-69	17.5744	0	A	+	17	38797242	KRT222	1
17:38797409:C:T	rs9906785	0.991159	rs7217237	eQTLcatalogue	CEDAR_B-cell_CD19	ENSG00000073584	C	8.61284e-11	-0.143555	4.3064e-07	C	-	17	38797409	SMARCE1	1
17:38797409:C:T	rs9906785	0.991159	rs7217237	eQTLcatalogue	Fairfax_2012_B-cell_CD19	ENSG00000073584	C	1.14616e-10	-0.103405	5.7308e-07	C	-	17	38797409	SMARCE1	1
17:38797409:C:T	rs9906785	0.991159	rs7217237	eQTLcatalogue	Lepik_2017_ge_blood	ENSG00000073584	C	2.9653e-10	0.0921193	1.4827e-06	C	+	17	38797409	SMARCE1	1
17:38797409:C:T	rs9906785	0.991159	rs7217237	DICE	B_cell_naive	ENSG00000073584	T	3.39434e-05	-0.64014	0.049	C	+	17	38797409	SMARCE1	1
17:38797409:C:T	rs9906785	0.991159	rs7217237	eQTLGen	eQTLGen_cis_eQTLs	ENSG00000073584	C	0	69.2344	0	C	+	17	38797409	SMARCE1	1
17:38797409:C:T	rs9906785	0.991159	rs7217237	eQTLGen	eQTLGen_cis_eQTLs	ENSG00000073605	C	7.6483e-06	4.4749	0.0216986	C	+	17	38797409	GSDMB	1
17:38797409:C:T	rs9906785	0.991159	rs7217237	eQTLGen	eQTLGen_cis_eQTLs	ENSG00000126353	C	5.2559e-14	-7.5252	0	C	-	17	38797409	CCR7	1
17:38797409:C:T	rs9906785	0.991159	rs7217237	eQTLGen	eQTLGen_cis_eQTLs	ENSG00000167920	C	1.307e-23	-10.015	0	C	-	17	38797409	KRT10-AS1	1
17:38797409:C:T	rs9906785	0.991159	rs7217237	eQTLGen	eQTLGen_cis_eQTLs	ENSG00000264058	C	4.3687e-46	-14.2517	0	C	-	17	38797409	KRT222	1
17:38797409:C:T	rs9906785	0.991159	rs7217237	BIOSQTL	BIOS_eQTL_geneLevel	ENSG00000073584	C	5.09408e-69	17.5589	0	C	+	17	38797409	SMARCE1	1
17:38797409:C:T	rs9906785	0.991159	rs7217237	BIOSQTL	BIOS_eQTL_geneLevel	ENSG00000126353	C	1.24247e-05	-4.36994	0.0083618	C	-	17	38797409	CCR7	1
17:38797409:C:T	rs9906785	0.991159	rs7217237	BIOSQTL	BIOS_eQTL_geneLevel	ENSG00000167920	C	6.10281e-05	-4.00877	0.0348769	C	-	17	38797409	KRT10-AS1	1
17:38797409:C:T	rs9906785	0.991159	rs7217237	BIOSQTL	BIOS_eQTL_geneLevel	ENSG00000186395	C	1.51566e-05	-4.32637	0.00995518	C	-	17	38797409	KRT10	1
17:38797409:C:T	rs9906785	0.991159	rs7217237	BIOSQTL	BIOS_eQTL_geneLevel	ENSG00000264058	C	1.02439e-26	-10.6994	0	C	-	17	38797409	KRT222	1
17:38797409:C:T	rs9906785	0.991159	rs7217237	BIOSQTL	BIOS_eQTL_geneLevel	ENSG00000264058	C	5.09408e-69	17.5589	0	C	+	17	38797409	KRT222	1
17:38804561:A:C	rs3752026	0.957407	rs7217237	eQTLcatalogue	CEDAR_B-cell_CD19	ENSG00000073584	A	1.97703e-11	-0.146472	9.8852e-08			17	38804561	SMARCE1	1
17:38804561:A:C	rs3752026	0.957407	rs7217237	eQTLcatalogue	Fairfax_2012_B-cell_CD19	ENSG00000073584	A	2.25371e-13	-0.116334	1.1269e-09			17	38804561	SMARCE1	1
17:38804561:A:C	rs3752026	0.957407	rs7217237	eQTLcatalogue	Lepik_2017_ge_blood	ENSG00000073584	A	4.68594e-09	0.0868059	2.343e-05			17	38804561	SMARCE1	1
17:38804561:A:C	rs3752026	0.957407	rs7217237	DICE	B_cell_naive	ENSG00000073584	C	6.45285e-05	-0.622048	0.049			17	38804561	SMARCE1	1
17:38804561:A:C	rs3752026	0.957407	rs7217237	eQTLGen	eQTLGen_cis_eQTLs	ENSG00000073584	A	0	69.9853	0			17	38804561	SMARCE1	1
17:38804561:A:C	rs3752026	0.957407	rs7217237	eQTLGen	eQTLGen_cis_eQTLs	ENSG00000073605	A	3.7551e-08	5.5022	0.00015229			17	38804561	GSDMB	1
17:38804561:A:C	rs3752026	0.957407	rs7217237	eQTLGen	eQTLGen_cis_eQTLs	ENSG00000126353	A	1.8255e-12	-7.0472	0			17	38804561	CCR7	1
17:38804561:A:C	rs3752026	0.957407	rs7217237	eQTLGen	eQTLGen_cis_eQTLs	ENSG00000167920	A	2.8857e-26	-10.6029	0			17	38804561	KRT10-AS1	1
17:38804561:A:C	rs3752026	0.957407	rs7217237	eQTLGen	eQTLGen_cis_eQTLs	ENSG00000172057	A	4.0669e-07	5.0659	0.00128015			17	38804561	ORMDL3	1
17:38804561:A:C	rs3752026	0.957407	rs7217237	eQTLGen	eQTLGen_cis_eQTLs	ENSG00000264058	A	2.7757e-48	-14.6006	0			17	38804561	KRT222	1
17:38804561:A:C	rs3752026	0.957407	rs7217237	BIOSQTL	BIOS_eQTL_geneLevel	ENSG00000073584	A	2.8596e-75	18.358	0			17	38804561	SMARCE1	1
17:38804561:A:C	rs3752026	0.957407	rs7217237	BIOSQTL	BIOS_eQTL_geneLevel	ENSG00000167920	A	2.43437e-05	-4.22079	0.0152381			17	38804561	KRT10-AS1	1
17:38804561:A:C	rs3752026	0.957407	rs7217237	BIOSQTL	BIOS_eQTL_geneLevel	ENSG00000186395	A	2.58554e-05	-4.20719	0.0160398			17	38804561	KRT10	1
17:38804561:A:C	rs3752026	0.957407	rs7217237	BIOSQTL	BIOS_eQTL_geneLevel	ENSG00000264058	A	1.21636e-30	-11.5069	0			17	38804561	KRT222	1
17:38804561:A:C	rs3752026	0.957407	rs7217237	BIOSQTL	BIOS_eQTL_geneLevel	ENSG00000264058	A	2.8596e-75	18.358	0			17	38804561	KRT222	1
17:38807062:T:TA	rs10713220	0.930904	rs7217237	eQTLcatalogue	CEDAR_B-cell_CD19	ENSG00000073584	TA	2.49058e-11	-0.146306	1.2453e-07			17	38807062	SMARCE1	1
17:38807062:T:TA	rs10713220	0.930904	rs7217237	eQTLcatalogue	Fairfax_2012_B-cell_CD19	ENSG00000073584	TA	1.09835e-13	-0.119009	5.4918e-10			17	38807062	SMARCE1	1
17:38807957:A:G	rs7219483	1	rs7217237	eQTLcatalogue	CEDAR_B-cell_CD19	ENSG00000073584	A	1.79517e-10	-0.139775	8.9759e-07	A	-	17	38807957	SMARCE1	1
17:38807957:A:G	rs7219483	1	rs7217237	eQTLcatalogue	Fairfax_2012_B-cell_CD19	ENSG00000073584	A	5.82906e-11	-0.106401	2.9145e-07	A	-	17	38807957	SMARCE1	1
17:38807957:A:G	rs7219483	1	rs7217237	eQTLcatalogue	Lepik_2017_ge_blood	ENSG00000073584	A	3.1739e-09	0.0877394	1.587e-05	A	+	17	38807957	SMARCE1	1
17:38807957:A:G	rs7219483	1	rs7217237	DICE	B_cell_naive	ENSG00000073584	G	8.71217e-05	-0.603175	0.049	A	+	17	38807957	SMARCE1	1
17:38807957:A:G	rs7219483	1	rs7217237	eQTLGen	eQTLGen_cis_eQTLs	ENSG00000073584	A	0	68.1369	0	A	+	17	38807957	SMARCE1	1
17:38807957:A:G	rs7219483	1	rs7217237	eQTLGen	eQTLGen_cis_eQTLs	ENSG00000073605	A	3.8597e-06	4.6189	0.0111446	A	+	17	38807957	GSDMB	1
17:38807957:A:G	rs7219483	1	rs7217237	eQTLGen	eQTLGen_cis_eQTLs	ENSG00000126353	A	3.6269e-13	-7.2687	0	A	-	17	38807957	CCR7	1
17:38807957:A:G	rs7219483	1	rs7217237	eQTLGen	eQTLGen_cis_eQTLs	ENSG00000167920	A	1.326e-24	-10.2389	0	A	-	17	38807957	KRT10-AS1	1
17:38807957:A:G	rs7219483	1	rs7217237	eQTLGen	eQTLGen_cis_eQTLs	ENSG00000264058	A	8.894e-48	-14.5211	0	A	-	17	38807957	KRT222	1
17:38807957:A:G	rs7219483	1	rs7217237	BIOSQTL	BIOS_eQTL_geneLevel	ENSG00000073584	A	1.2672e-67	17.3755	0	A	+	17	38807957	SMARCE1	1
17:38807957:A:G	rs7219483	1	rs7217237	BIOSQTL	BIOS_eQTL_geneLevel	ENSG00000126353	A	7.50638e-06	-4.47871	0.0051818	A	-	17	38807957	CCR7	1
17:38807957:A:G	rs7219483	1	rs7217237	BIOSQTL	BIOS_eQTL_geneLevel	ENSG00000167920	A	4.01178e-05	-4.1068	0.0241853	A	-	17	38807957	KRT10-AS1	1
17:38807957:A:G	rs7219483	1	rs7217237	BIOSQTL	BIOS_eQTL_geneLevel	ENSG00000186395	A	2.12628e-05	-4.25114	0.0135834	A	-	17	38807957	KRT10	1
17:38807957:A:G	rs7219483	1	rs7217237	BIOSQTL	BIOS_eQTL_geneLevel	ENSG00000264058	A	9.04436e-29	-11.129	0	A	-	17	38807957	KRT222	1
17:38807957:A:G	rs7219483	1	rs7217237	BIOSQTL	BIOS_eQTL_geneLevel	ENSG00000264058	A	1.2672e-67	17.3755	0	A	+	17	38807957	KRT222	1
17:38808249:G:T	rs2014704	1	rs7217237	eQTLcatalogue	CEDAR_B-cell_CD19	ENSG00000073584	T	1.88732e-10	-0.139557	9.4366e-07	T	-	17	38808249	SMARCE1	1
17:38808249:G:T	rs2014704	1	rs7217237	eQTLcatalogue	Fairfax_2012_B-cell_CD19	ENSG00000073584	T	5.84543e-11	-0.106391	2.9227e-07	T	-	17	38808249	SMARCE1	1
17:38808249:G:T	rs2014704	1	rs7217237	eQTLcatalogue	Lepik_2017_ge_blood	ENSG00000073584	T	3.07178e-09	0.0873911	1.5359e-05	T	+	17	38808249	SMARCE1	1
17:38808249:G:T	rs2014704	1	rs7217237	DICE	B_cell_naive	ENSG00000073584	G	8.71217e-05	-0.603175	0.049	T	+	17	38808249	SMARCE1	1
17:38808249:G:T	rs2014704	1	rs7217237	eQTLGen	eQTLGen_cis_eQTLs	ENSG00000073584	T	0	68.1537	0	T	+	17	38808249	SMARCE1	1
17:38808249:G:T	rs2014704	1	rs7217237	eQTLGen	eQTLGen_cis_eQTLs	ENSG00000073605	T	5.4623e-06	4.5464	0.0156439	T	+	17	38808249	GSDMB	1
17:38808249:G:T	rs2014704	1	rs7217237	eQTLGen	eQTLGen_cis_eQTLs	ENSG00000126353	T	1.5108e-13	-7.386	0	T	-	17	38808249	CCR7	1
17:38808249:G:T	rs2014704	1	rs7217237	eQTLGen	eQTLGen_cis_eQTLs	ENSG00000167920	T	4.9146e-25	-10.3346	0	T	-	17	38808249	KRT10-AS1	1
17:38808249:G:T	rs2014704	1	rs7217237	eQTLGen	eQTLGen_cis_eQTLs	ENSG00000264058	T	9.0775e-48	-14.5197	0	T	-	17	38808249	KRT222	1
17:38808249:G:T	rs2014704	1	rs7217237	BIOSQTL	BIOS_eQTL_geneLevel	ENSG00000073584	T	1.2672e-67	17.3755	0	T	+	17	38808249	SMARCE1	1
17:38808249:G:T	rs2014704	1	rs7217237	BIOSQTL	BIOS_eQTL_geneLevel	ENSG00000126353	T	7.50638e-06	-4.47871	0.0051818	T	-	17	38808249	CCR7	1
17:38808249:G:T	rs2014704	1	rs7217237	BIOSQTL	BIOS_eQTL_geneLevel	ENSG00000167920	T	4.01178e-05	-4.1068	0.0241853	T	-	17	38808249	KRT10-AS1	1
17:38808249:G:T	rs2014704	1	rs7217237	BIOSQTL	BIOS_eQTL_geneLevel	ENSG00000186395	T	2.12628e-05	-4.25114	0.0135834	T	-	17	38808249	KRT10	1
17:38808249:G:T	rs2014704	1	rs7217237	BIOSQTL	BIOS_eQTL_geneLevel	ENSG00000264058	T	9.04436e-29	-11.129	0	T	-	17	38808249	KRT222	1
17:38808249:G:T	rs2014704	1	rs7217237	BIOSQTL	BIOS_eQTL_geneLevel	ENSG00000264058	T	1.2672e-67	17.3755	0	T	+	17	38808249	KRT222	1
17:38808941:G:T	rs1029792	0.953244	rs7217237	eQTLcatalogue	CEDAR_B-cell_CD19	ENSG00000073584	G	4.50587e-11	-0.143351	2.2529e-07			17	38808941	SMARCE1	1
17:38808941:G:T	rs1029792	0.953244	rs7217237	eQTLcatalogue	Fairfax_2012_B-cell_CD19	ENSG00000073584	G	2.34688e-13	-0.116356	1.1734e-09			17	38808941	SMARCE1	1
17:38808941:G:T	rs1029792	0.953244	rs7217237	eQTLcatalogue	Lepik_2017_ge_blood	ENSG00000073584	G	8.65827e-09	0.085093	4.3291e-05			17	38808941	SMARCE1	1
17:38808941:G:T	rs1029792	0.953244	rs7217237	DICE	B_cell_naive	ENSG00000073584	T	8.06094e-05	-0.615228	0.049			17	38808941	SMARCE1	1
17:38808941:G:T	rs1029792	0.953244	rs7217237	eQTLGen	eQTLGen_cis_eQTLs	ENSG00000073584	G	0	69.8139	0			17	38808941	SMARCE1	1
17:38808941:G:T	rs1029792	0.953244	rs7217237	eQTLGen	eQTLGen_cis_eQTLs	ENSG00000073605	G	1.8508e-08	5.6255	9.5847e-05			17	38808941	GSDMB	1
17:38808941:G:T	rs1029792	0.953244	rs7217237	eQTLGen	eQTLGen_cis_eQTLs	ENSG00000126353	G	3.4858e-12	-6.9566	0			17	38808941	CCR7	1
17:38808941:G:T	rs1029792	0.953244	rs7217237	eQTLGen	eQTLGen_cis_eQTLs	ENSG00000167920	G	9.0309e-26	-10.4957	0			17	38808941	KRT10-AS1	1
17:38808941:G:T	rs1029792	0.953244	rs7217237	eQTLGen	eQTLGen_cis_eQTLs	ENSG00000172057	G	1.961e-07	5.2032	0.00065506			17	38808941	ORMDL3	1
17:38808941:G:T	rs1029792	0.953244	rs7217237	eQTLGen	eQTLGen_cis_eQTLs	ENSG00000264058	G	1.4736e-49	-14.7995	0			17	38808941	KRT222	1
17:38808941:G:T	rs1029792	0.953244	rs7217237	BIOSQTL	BIOS_eQTL_geneLevel	ENSG00000073584	G	2.91273e-75	18.357	0			17	38808941	SMARCE1	1
17:38808941:G:T	rs1029792	0.953244	rs7217237	BIOSQTL	BIOS_eQTL_geneLevel	ENSG00000167920	G	1.8994e-05	-4.27621	0.0123407			17	38808941	KRT10-AS1	1
17:38808941:G:T	rs1029792	0.953244	rs7217237	BIOSQTL	BIOS_eQTL_geneLevel	ENSG00000186395	G	2.42574e-05	-4.22147	0.0151968			17	38808941	KRT10	1
17:38808941:G:T	rs1029792	0.953244	rs7217237	BIOSQTL	BIOS_eQTL_geneLevel	ENSG00000264058	G	1.02211e-30	-11.5219	0			17	38808941	KRT222	1
17:38808941:G:T	rs1029792	0.953244	rs7217237	BIOSQTL	BIOS_eQTL_geneLevel	ENSG00000264058	G	2.91273e-75	18.357	0			17	38808941	KRT222	1
17:38809285:C:T	rs7209467	0.957407	rs7217237	eQTLcatalogue	CEDAR_B-cell_CD19	ENSG00000073584	C	4.43788e-11	-0.143205	2.2189e-07			17	38809285	SMARCE1	1
17:38809285:C:T	rs7209467	0.957407	rs7217237	eQTLcatalogue	Fairfax_2012_B-cell_CD19	ENSG00000073584	C	2.14423e-13	-0.116499	1.0721e-09			17	38809285	SMARCE1	1
17:38809285:C:T	rs7209467	0.957407	rs7217237	eQTLcatalogue	Lepik_2017_ge_blood	ENSG00000073584	C	1.25949e-08	0.0844244	6.2975e-05			17	38809285	SMARCE1	1
17:38809285:C:T	rs7209467	0.957407	rs7217237	DICE	B_cell_naive	ENSG00000073584	T	6.45285e-05	-0.622048	0.049			17	38809285	SMARCE1	1
17:38809285:C:T	rs7209467	0.957407	rs7217237	eQTLGen	eQTLGen_cis_eQTLs	ENSG00000073584	C	0	69.6277	0			17	38809285	SMARCE1	1
17:38809285:C:T	rs7209467	0.957407	rs7217237	eQTLGen	eQTLGen_cis_eQTLs	ENSG00000073605	C	2.7698e-08	5.5555	0.00012093			17	38809285	GSDMB	1
17:38809285:C:T	rs7209467	0.957407	rs7217237	eQTLGen	eQTLGen_cis_eQTLs	ENSG00000126353	C	4.7317e-12	-6.9133	0			17	38809285	CCR7	1
17:38809285:C:T	rs7209467	0.957407	rs7217237	eQTLGen	eQTLGen_cis_eQTLs	ENSG00000167920	C	1.2883e-25	-10.4622	0			17	38809285	KRT10-AS1	1
17:38809285:C:T	rs7209467	0.957407	rs7217237	eQTLGen	eQTLGen_cis_eQTLs	ENSG00000172057	C	4.0669e-07	5.0659	0.00128015			17	38809285	ORMDL3	1
17:38809285:C:T	rs7209467	0.957407	rs7217237	eQTLGen	eQTLGen_cis_eQTLs	ENSG00000264058	C	7.5601e-49	-14.6892	0			17	38809285	KRT222	1
17:38809285:C:T	rs7209467	0.957407	rs7217237	BIOSQTL	BIOS_eQTL_geneLevel	ENSG00000073584	C	2.91273e-75	18.357	0			17	38809285	SMARCE1	1
17:38809285:C:T	rs7209467	0.957407	rs7217237	BIOSQTL	BIOS_eQTL_geneLevel	ENSG00000167920	C	1.8994e-05	-4.27621	0.0123407			17	38809285	KRT10-AS1	1
17:38809285:C:T	rs7209467	0.957407	rs7217237	BIOSQTL	BIOS_eQTL_geneLevel	ENSG00000186395	C	2.42574e-05	-4.22147	0.0151968			17	38809285	KRT10	1
17:38809285:C:T	rs7209467	0.957407	rs7217237	BIOSQTL	BIOS_eQTL_geneLevel	ENSG00000264058	C	1.02211e-30	-11.5219	0			17	38809285	KRT222	1
17:38809285:C:T	rs7209467	0.957407	rs7217237	BIOSQTL	BIOS_eQTL_geneLevel	ENSG00000264058	C	2.91273e-75	18.357	0			17	38809285	KRT222	1
17:38813824:A:G	rs8068721	0.957407	rs7217237	eQTLcatalogue	CEDAR_B-cell_CD19	ENSG00000073584	G	4.42734e-11	-0.143243	2.2137e-07			17	38813824	SMARCE1	1
17:38813824:A:G	rs8068721	0.957407	rs7217237	eQTLcatalogue	Fairfax_2012_B-cell_CD19	ENSG00000073584	G	2.14602e-13	-0.116498	1.073e-09			17	38813824	SMARCE1	1
17:38813824:A:G	rs8068721	0.957407	rs7217237	eQTLcatalogue	Lepik_2017_ge_blood	ENSG00000073584	G	6.16877e-09	0.0861509	3.0844e-05			17	38813824	SMARCE1	1
17:38813824:A:G	rs8068721	0.957407	rs7217237	DICE	B_cell_naive	ENSG00000073584	A	4.38539e-05	-0.612285	0.049			17	38813824	SMARCE1	1
17:38813824:A:G	rs8068721	0.957407	rs7217237	eQTLGen	eQTLGen_cis_eQTLs	ENSG00000073584	G	0	69.736	0			17	38813824	SMARCE1	1
17:38813824:A:G	rs8068721	0.957407	rs7217237	eQTLGen	eQTLGen_cis_eQTLs	ENSG00000073605	G	3.2836e-08	5.5257	0.00013978			17	38813824	GSDMB	1
17:38813824:A:G	rs8068721	0.957407	rs7217237	eQTLGen	eQTLGen_cis_eQTLs	ENSG00000126353	G	2.0683e-12	-7.0297	0			17	38813824	CCR7	1
17:38813824:A:G	rs8068721	0.957407	rs7217237	eQTLGen	eQTLGen_cis_eQTLs	ENSG00000167920	G	1.7176e-26	-10.6512	0			17	38813824	KRT10-AS1	1
17:38813824:A:G	rs8068721	0.957407	rs7217237	eQTLGen	eQTLGen_cis_eQTLs	ENSG00000172057	G	3.0263e-07	5.122	0.0009866			17	38813824	ORMDL3	1
17:38813824:A:G	rs8068721	0.957407	rs7217237	eQTLGen	eQTLGen_cis_eQTLs	ENSG00000264058	G	2.4487e-49	-14.7652	0			17	38813824	KRT222	1
17:38813824:A:G	rs8068721	0.957407	rs7217237	BIOSQTL	BIOS_eQTL_geneLevel	ENSG00000073584	G	1.85385e-74	18.2562	0			17	38813824	SMARCE1	1
17:38813824:A:G	rs8068721	0.957407	rs7217237	BIOSQTL	BIOS_eQTL_geneLevel	ENSG00000167920	G	1.71261e-05	-4.29937	0.0111623			17	38813824	KRT10-AS1	1
17:38813824:A:G	rs8068721	0.957407	rs7217237	BIOSQTL	BIOS_eQTL_geneLevel	ENSG00000186395	G	2.92022e-05	-4.1795	0.0179402			17	38813824	KRT10	1
17:38813824:A:G	rs8068721	0.957407	rs7217237	BIOSQTL	BIOS_eQTL_geneLevel	ENSG00000264058	G	5.53001e-31	-11.5747	0			17	38813824	KRT222	1
17:38813824:A:G	rs8068721	0.957407	rs7217237	BIOSQTL	BIOS_eQTL_geneLevel	ENSG00000264058	G	1.85385e-74	18.2562	0			17	38813824	KRT222	1
17:38813828:G:GT	rs11412331	0.99559	rs7217237	eQTLcatalogue	CEDAR_B-cell_CD19	ENSG00000073584	G	9.57268e-11	-0.142101	4.7863e-07			17	38813828	SMARCE1	1
17:38813828:G:GT	rs11412331	0.99559	rs7217237	eQTLcatalogue	Fairfax_2012_B-cell_CD19	ENSG00000073584	G	5.67391e-11	-0.105873	2.837e-07			17	38813828	SMARCE1	1
17:38816526:A:G	rs917593	0.957407	rs7217237	eQTLcatalogue	CEDAR_B-cell_CD19	ENSG00000073584	A	4.42862e-11	-0.143232	2.2143e-07			17	38816526	SMARCE1	1
17:38816526:A:G	rs917593	0.957407	rs7217237	eQTLcatalogue	Fairfax_2012_B-cell_CD19	ENSG00000073584	A	2.13541e-13	-0.116511	1.0677e-09			17	38816526	SMARCE1	1
17:38816526:A:G	rs917593	0.957407	rs7217237	eQTLcatalogue	Lepik_2017_ge_blood	ENSG00000073584	A	2.09753e-08	0.0802733	0.00010488			17	38816526	SMARCE1	1
17:38816526:A:G	rs917593	0.957407	rs7217237	DICE	B_cell_naive	ENSG00000073584	G	6.45285e-05	-0.622048	0.049			17	38816526	SMARCE1	1
17:38816526:A:G	rs917593	0.957407	rs7217237	eQTLGen	eQTLGen_cis_eQTLs	ENSG00000073584	A	0	68.6035	0			17	38816526	SMARCE1	1
17:38816526:A:G	rs917593	0.957407	rs7217237	eQTLGen	eQTLGen_cis_eQTLs	ENSG00000073605	A	6.1357e-08	5.4149	0.0002715			17	38816526	GSDMB	1
17:38816526:A:G	rs917593	0.957407	rs7217237	eQTLGen	eQTLGen_cis_eQTLs	ENSG00000126353	A	8.9159e-12	-6.823	0			17	38816526	CCR7	1
17:38816526:A:G	rs917593	0.957407	rs7217237	eQTLGen	eQTLGen_cis_eQTLs	ENSG00000167920	A	2.7213e-24	-10.1691	0			17	38816526	KRT10-AS1	1
17:38816526:A:G	rs917593	0.957407	rs7217237	eQTLGen	eQTLGen_cis_eQTLs	ENSG00000172057	A	2.2585e-06	4.7289	0.00661002			17	38816526	ORMDL3	1
17:38816526:A:G	rs917593	0.957407	rs7217237	eQTLGen	eQTLGen_cis_eQTLs	ENSG00000264058	A	2.6138e-49	-14.7609	0			17	38816526	KRT222	1
17:38816526:A:G	rs917593	0.957407	rs7217237	BIOSQTL	BIOS_eQTL_geneLevel	ENSG00000073584	A	2.91273e-75	18.357	0			17	38816526	SMARCE1	1
17:38816526:A:G	rs917593	0.957407	rs7217237	BIOSQTL	BIOS_eQTL_geneLevel	ENSG00000167920	A	1.8994e-05	-4.27621	0.0123407			17	38816526	KRT10-AS1	1
17:38816526:A:G	rs917593	0.957407	rs7217237	BIOSQTL	BIOS_eQTL_geneLevel	ENSG00000186395	A	2.42574e-05	-4.22147	0.0151968			17	38816526	KRT10	1
17:38816526:A:G	rs917593	0.957407	rs7217237	BIOSQTL	BIOS_eQTL_geneLevel	ENSG00000264058	A	1.02211e-30	-11.5219	0			17	38816526	KRT222	1
17:38816526:A:G	rs917593	0.957407	rs7217237	BIOSQTL	BIOS_eQTL_geneLevel	ENSG00000264058	A	2.91273e-75	18.357	0			17	38816526	KRT222	1
17:38816595:C:T	rs2008469	0.957407	rs7217237	eQTLcatalogue	CEDAR_B-cell_CD19	ENSG00000073584	T	4.42786e-11	-0.143233	2.2139e-07			17	38816595	SMARCE1	1
17:38816595:C:T	rs2008469	0.957407	rs7217237	eQTLcatalogue	Fairfax_2012_B-cell_CD19	ENSG00000073584	T	2.13541e-13	-0.116511	1.0677e-09			17	38816595	SMARCE1	1
17:38816595:C:T	rs2008469	0.957407	rs7217237	eQTLcatalogue	Lepik_2017_ge_blood	ENSG00000073584	T	4.79437e-09	0.0827771	2.3972e-05			17	38816595	SMARCE1	1
17:38816595:C:T	rs2008469	0.957407	rs7217237	DICE	B_cell_naive	ENSG00000073584	C	6.45285e-05	-0.622048	0.049			17	38816595	SMARCE1	1
17:38816595:C:T	rs2008469	0.957407	rs7217237	eQTLGen	eQTLGen_cis_eQTLs	ENSG00000073584	T	0	69.66	0			17	38816595	SMARCE1	1
17:38816595:C:T	rs2008469	0.957407	rs7217237	eQTLGen	eQTLGen_cis_eQTLs	ENSG00000073605	T	2.9328e-08	5.5455	0.00012722			17	38816595	GSDMB	1
17:38816595:C:T	rs2008469	0.957407	rs7217237	eQTLGen	eQTLGen_cis_eQTLs	ENSG00000126353	T	4.2623e-12	-6.9281	0			17	38816595	CCR7	1
17:38816595:C:T	rs2008469	0.957407	rs7217237	eQTLGen	eQTLGen_cis_eQTLs	ENSG00000167920	T	5.5546e-26	-10.5416	0			17	38816595	KRT10-AS1	1
17:38816595:C:T	rs2008469	0.957407	rs7217237	eQTLGen	eQTLGen_cis_eQTLs	ENSG00000172057	T	2.9754e-07	5.1251	0.00098672			17	38816595	ORMDL3	1
17:38816595:C:T	rs2008469	0.957407	rs7217237	eQTLGen	eQTLGen_cis_eQTLs	ENSG00000264058	T	2.6138e-49	-14.7609	0			17	38816595	KRT222	1
17:38816595:C:T	rs2008469	0.957407	rs7217237	BIOSQTL	BIOS_eQTL_geneLevel	ENSG00000073584	T	3.81059e-75	18.3423	0			17	38816595	SMARCE1	1
17:38816595:C:T	rs2008469	0.957407	rs7217237	BIOSQTL	BIOS_eQTL_geneLevel	ENSG00000167920	T	1.8994e-05	-4.27621	0.0123407			17	38816595	KRT10-AS1	1
17:38816595:C:T	rs2008469	0.957407	rs7217237	BIOSQTL	BIOS_eQTL_geneLevel	ENSG00000186395	T	2.42574e-05	-4.22147	0.0151968			17	38816595	KRT10	1
17:38816595:C:T	rs2008469	0.957407	rs7217237	BIOSQTL	BIOS_eQTL_geneLevel	ENSG00000264058	T	1.02211e-30	-11.5219	0			17	38816595	KRT222	1
17:38816595:C:T	rs2008469	0.957407	rs7217237	BIOSQTL	BIOS_eQTL_geneLevel	ENSG00000264058	T	3.81059e-75	18.3423	0			17	38816595	KRT222	1
17:38817009:G:GA	rs34751443	0.973868	rs7217237	eQTLcatalogue	CEDAR_B-cell_CD19	ENSG00000073584	G	2.82188e-10	-0.139137	1.4109e-06			17	38817009	SMARCE1	1
17:38817009:G:GA	rs34751443	0.973868	rs7217237	eQTLcatalogue	Fairfax_2012_B-cell_CD19	ENSG00000073584	G	4.92647e-11	-0.107233	2.4632e-07			17	38817009	SMARCE1	1
17:38817009:G:GA	rs34751443	0.973868	rs7217237	DICE	B_cell_naive	ENSG00000073584	GA	6.39143e-05	-0.618959	0.049			17	38817009	SMARCE1	1
17:38817114:A:G	rs7210983	0.99559	rs7217237	eQTLcatalogue	CEDAR_B-cell_CD19	ENSG00000073584	A	1.84404e-10	-0.139703	9.2202e-07			17	38817114	SMARCE1	1
17:38817114:A:G	rs7210983	0.99559	rs7217237	eQTLcatalogue	Fairfax_2012_B-cell_CD19	ENSG00000073584	A	5.45093e-11	-0.106735	2.7255e-07			17	38817114	SMARCE1	1
17:38817114:A:G	rs7210983	0.99559	rs7217237	DICE	B_cell_naive	ENSG00000073584	G	8.71217e-05	-0.603175	0.049			17	38817114	SMARCE1	1
17:38817114:A:G	rs7210983	0.99559	rs7217237	eQTLGen	eQTLGen_cis_eQTLs	ENSG00000073584	A	0	62.5266	0			17	38817114	SMARCE1	1
17:38817114:A:G	rs7210983	0.99559	rs7217237	eQTLGen	eQTLGen_cis_eQTLs	ENSG00000073605	A	4.4298e-08	5.4728	0.00017112			17	38817114	GSDMB	1
17:38817114:A:G	rs7210983	0.99559	rs7217237	eQTLGen	eQTLGen_cis_eQTLs	ENSG00000126353	A	1.7013e-11	-6.7294	0			17	38817114	CCR7	1
17:38817114:A:G	rs7210983	0.99559	rs7217237	eQTLGen	eQTLGen_cis_eQTLs	ENSG00000167920	A	1.9691e-20	-9.2638	0			17	38817114	KRT10-AS1	1
17:38817114:A:G	rs7210983	0.99559	rs7217237	eQTLGen	eQTLGen_cis_eQTLs	ENSG00000172057	A	4.4553e-07	5.0485	0.00140854			17	38817114	ORMDL3	1
17:38817114:A:G	rs7210983	0.99559	rs7217237	eQTLGen	eQTLGen_cis_eQTLs	ENSG00000264058	A	5.5162e-09	-5.8307	3.8775e-05			17	38817114	KRT222	1
17:38817114:A:G	rs7210983	0.99559	rs7217237	BIOSQTL	BIOS_eQTL_geneLevel	ENSG00000073584	A	2.07083e-66	17.2145	0			17	38817114	SMARCE1	1
17:38817114:A:G	rs7210983	0.99559	rs7217237	BIOSQTL	BIOS_eQTL_geneLevel	ENSG00000126353	A	7.31194e-06	-4.48422	0.00503413			17	38817114	CCR7	1
17:38817114:A:G	rs7210983	0.99559	rs7217237	BIOSQTL	BIOS_eQTL_geneLevel	ENSG00000167920	A	3.33639e-05	-4.14918	0.0202107			17	38817114	KRT10-AS1	1
17:38817114:A:G	rs7210983	0.99559	rs7217237	BIOSQTL	BIOS_eQTL_geneLevel	ENSG00000186395	A	2.12628e-05	-4.25114	0.0135834			17	38817114	KRT10	1
17:38817114:A:G	rs7210983	0.99559	rs7217237	BIOSQTL	BIOS_eQTL_geneLevel	ENSG00000264058	A	1.2771e-28	-11.0982	0			17	38817114	KRT222	1
17:38817114:A:G	rs7210983	0.99559	rs7217237	BIOSQTL	BIOS_eQTL_geneLevel	ENSG00000264058	A	2.07083e-66	17.2145	0			17	38817114	KRT222	1
17:38817380:G:T	rs12943859	0.957407	rs7217237	eQTLcatalogue	CEDAR_B-cell_CD19	ENSG00000073584	G	4.43046e-11	-0.143219	2.2152e-07			17	38817380	SMARCE1	1
17:38817380:G:T	rs12943859	0.957407	rs7217237	eQTLcatalogue	Fairfax_2012_B-cell_CD19	ENSG00000073584	G	2.13541e-13	-0.116511	1.0677e-09			17	38817380	SMARCE1	1
17:38817380:G:T	rs12943859	0.957407	rs7217237	eQTLcatalogue	Lepik_2017_ge_blood	ENSG00000073584	G	5.16946e-09	0.0861537	2.5847e-05			17	38817380	SMARCE1	1
17:38817380:G:T	rs12943859	0.957407	rs7217237	DICE	B_cell_naive	ENSG00000073584	T	6.45285e-05	-0.622048	0.049			17	38817380	SMARCE1	1
17:38817380:G:T	rs12943859	0.957407	rs7217237	eQTLGen	eQTLGen_cis_eQTLs	ENSG00000073584	G	0	69.6554	0			17	38817380	SMARCE1	1
17:38817380:G:T	rs12943859	0.957407	rs7217237	eQTLGen	eQTLGen_cis_eQTLs	ENSG00000073605	G	3.0351e-08	5.5396	0.00013991			17	38817380	GSDMB	1
17:38817380:G:T	rs12943859	0.957407	rs7217237	eQTLGen	eQTLGen_cis_eQTLs	ENSG00000126353	G	3.6788e-12	-6.9489	0			17	38817380	CCR7	1
17:38817380:G:T	rs12943859	0.957407	rs7217237	eQTLGen	eQTLGen_cis_eQTLs	ENSG00000167920	G	5.1123e-26	-10.5494	0			17	38817380	KRT10-AS1	1
17:38817380:G:T	rs12943859	0.957407	rs7217237	eQTLGen	eQTLGen_cis_eQTLs	ENSG00000172057	G	2.9722e-07	5.1253	0.00098051			17	38817380	ORMDL3	1
17:38817380:G:T	rs12943859	0.957407	rs7217237	eQTLGen	eQTLGen_cis_eQTLs	ENSG00000264058	G	2.79e-49	-14.7565	0			17	38817380	KRT222	1
17:38817380:G:T	rs12943859	0.957407	rs7217237	BIOSQTL	BIOS_eQTL_geneLevel	ENSG00000073584	G	3.81059e-75	18.3423	0			17	38817380	SMARCE1	1
17:38817380:G:T	rs12943859	0.957407	rs7217237	BIOSQTL	BIOS_eQTL_geneLevel	ENSG00000167920	G	1.8994e-05	-4.27621	0.0123407			17	38817380	KRT10-AS1	1
17:38817380:G:T	rs12943859	0.957407	rs7217237	BIOSQTL	BIOS_eQTL_geneLevel	ENSG00000186395	G	2.42574e-05	-4.22147	0.0151968			17	38817380	KRT10	1
17:38817380:G:T	rs12943859	0.957407	rs7217237	BIOSQTL	BIOS_eQTL_geneLevel	ENSG00000264058	G	1.02211e-30	-11.5219	0			17	38817380	KRT222	1
17:38817380:G:T	rs12943859	0.957407	rs7217237	BIOSQTL	BIOS_eQTL_geneLevel	ENSG00000264058	G	3.81059e-75	18.3423	0			17	38817380	KRT222	1
17:38817621:C:T	rs4890119	1	rs7217237	eQTLcatalogue	CEDAR_B-cell_CD19	ENSG00000073584	T	1.83369e-10	-0.139768	9.1685e-07	T	-	17	38817621	SMARCE1	1
17:38817621:C:T	rs4890119	1	rs7217237	eQTLcatalogue	Fairfax_2012_B-cell_CD19	ENSG00000073584	T	5.92062e-11	-0.106437	2.9603e-07	T	-	17	38817621	SMARCE1	1
17:38817621:C:T	rs4890119	1	rs7217237	eQTLcatalogue	Lepik_2017_ge_blood	ENSG00000073584	T	6.12544e-09	0.08422	3.0627e-05	T	+	17	38817621	SMARCE1	1
17:38817621:C:T	rs4890119	1	rs7217237	DICE	B_cell_naive	ENSG00000073584	C	8.71217e-05	-0.603175	0.049	T	+	17	38817621	SMARCE1	1
17:38817621:C:T	rs4890119	1	rs7217237	eQTLGen	eQTLGen_cis_eQTLs	ENSG00000073584	T	0	67.9599	0	T	+	17	38817621	SMARCE1	1
17:38817621:C:T	rs4890119	1	rs7217237	eQTLGen	eQTLGen_cis_eQTLs	ENSG00000073605	T	6.5134e-06	4.5091	0.0185671	T	+	17	38817621	GSDMB	1
17:38817621:C:T	rs4890119	1	rs7217237	eQTLGen	eQTLGen_cis_eQTLs	ENSG00000126353	T	5.2217e-13	-7.2193	0	T	-	17	38817621	CCR7	1
17:38817621:C:T	rs4890119	1	rs7217237	eQTLGen	eQTLGen_cis_eQTLs	ENSG00000167920	T	8.9284e-25	-10.2772	0	T	-	17	38817621	KRT10-AS1	1
17:38817621:C:T	rs4890119	1	rs7217237	eQTLGen	eQTLGen_cis_eQTLs	ENSG00000264058	T	1.1264e-47	-14.5049	0	T	-	17	38817621	KRT222	1
17:38817621:C:T	rs4890119	1	rs7217237	BIOSQTL	BIOS_eQTL_geneLevel	ENSG00000073584	T	1.62862e-67	17.361	0	T	+	17	38817621	SMARCE1	1
17:38817621:C:T	rs4890119	1	rs7217237	BIOSQTL	BIOS_eQTL_geneLevel	ENSG00000126353	T	7.50638e-06	-4.47871	0.0051818	T	-	17	38817621	CCR7	1
17:38817621:C:T	rs4890119	1	rs7217237	BIOSQTL	BIOS_eQTL_geneLevel	ENSG00000167920	T	3.77887e-05	-4.12052	0.0228267	T	-	17	38817621	KRT10-AS1	1
17:38817621:C:T	rs4890119	1	rs7217237	BIOSQTL	BIOS_eQTL_geneLevel	ENSG00000186395	T	2.25922e-05	-4.23751	0.014281	T	-	17	38817621	KRT10	1
17:38817621:C:T	rs4890119	1	rs7217237	BIOSQTL	BIOS_eQTL_geneLevel	ENSG00000264058	T	9.04436e-29	-11.129	0	T	-	17	38817621	KRT222	1
17:38817621:C:T	rs4890119	1	rs7217237	BIOSQTL	BIOS_eQTL_geneLevel	ENSG00000264058	T	1.62862e-67	17.361	0	T	+	17	38817621	KRT222	1
17:38818598:A:G	rs7209735	0.957407	rs7217237	eQTLcatalogue	CEDAR_B-cell_CD19	ENSG00000073584	G	4.45719e-11	-0.143189	2.2286e-07			17	38818598	SMARCE1	1
17:38818598:A:G	rs7209735	0.957407	rs7217237	eQTLcatalogue	Fairfax_2012_B-cell_CD19	ENSG00000073584	G	2.14602e-13	-0.116498	1.073e-09			17	38818598	SMARCE1	1
17:38818598:A:G	rs7209735	0.957407	rs7217237	eQTLcatalogue	Lepik_2017_ge_blood	ENSG00000073584	G	5.66067e-09	0.0862733	2.8303e-05			17	38818598	SMARCE1	1
17:38818598:A:G	rs7209735	0.957407	rs7217237	eQTLGen	eQTLGen_cis_eQTLs	ENSG00000073584	G	0	69.633	0			17	38818598	SMARCE1	1
17:38818598:A:G	rs7209735	0.957407	rs7217237	eQTLGen	eQTLGen_cis_eQTLs	ENSG00000073605	G	4.1394e-08	5.485	0.00015853			17	38818598	GSDMB	1
17:38818598:A:G	rs7209735	0.957407	rs7217237	eQTLGen	eQTLGen_cis_eQTLs	ENSG00000126353	G	2.1284e-12	-7.0257	0			17	38818598	CCR7	1
17:38818598:A:G	rs7209735	0.957407	rs7217237	eQTLGen	eQTLGen_cis_eQTLs	ENSG00000167920	G	1.4338e-26	-10.6681	0			17	38818598	KRT10-AS1	1
17:38818598:A:G	rs7209735	0.957407	rs7217237	eQTLGen	eQTLGen_cis_eQTLs	ENSG00000172057	G	3.8506e-07	5.0763	0.00120035			17	38818598	ORMDL3	1
17:38818598:A:G	rs7209735	0.957407	rs7217237	eQTLGen	eQTLGen_cis_eQTLs	ENSG00000264058	G	6.9569e-50	-14.8499	0			17	38818598	KRT222	1
17:38818598:A:G	rs7209735	0.957407	rs7217237	BIOSQTL	BIOS_eQTL_geneLevel	ENSG00000073584	G	6.51779e-75	18.3131	0			17	38818598	SMARCE1	1
17:38818598:A:G	rs7209735	0.957407	rs7217237	BIOSQTL	BIOS_eQTL_geneLevel	ENSG00000167920	G	1.78673e-05	-4.28991	0.011567			17	38818598	KRT10-AS1	1
17:38818598:A:G	rs7209735	0.957407	rs7217237	BIOSQTL	BIOS_eQTL_geneLevel	ENSG00000186395	G	2.73836e-05	-4.1942	0.0169399			17	38818598	KRT10	1
17:38818598:A:G	rs7209735	0.957407	rs7217237	BIOSQTL	BIOS_eQTL_geneLevel	ENSG00000264058	G	1.20234e-30	-11.5078	0			17	38818598	KRT222	1
17:38818598:A:G	rs7209735	0.957407	rs7217237	BIOSQTL	BIOS_eQTL_geneLevel	ENSG00000264058	G	6.51779e-75	18.3131	0			17	38818598	KRT222	1
17:38819208:A:T	rs6503547	0.957407	rs7217237	eQTLcatalogue	CEDAR_B-cell_CD19	ENSG00000073584	T	2.80854e-11	-0.145166	1.4043e-07			17	38819208	SMARCE1	1
17:38819208:A:T	rs6503547	0.957407	rs7217237	eQTLcatalogue	Fairfax_2012_B-cell_CD19	ENSG00000073584	T	2.09057e-13	-0.116577	1.0453e-09			17	38819208	SMARCE1	1
17:38819208:A:T	rs6503547	0.957407	rs7217237	eQTLcatalogue	Lepik_2017_ge_blood	ENSG00000073584	T	5.66067e-09	0.0862733	2.8303e-05			17	38819208	SMARCE1	1
17:38819208:A:T	rs6503547	0.957407	rs7217237	DICE	B_cell_naive	ENSG00000073584	A	6.45285e-05	-0.622048	0.049			17	38819208	SMARCE1	1
17:38819208:A:T	rs6503547	0.957407	rs7217237	eQTLGen	eQTLGen_cis_eQTLs	ENSG00000073584	T	0	63.6348	0			17	38819208	SMARCE1	1
17:38819208:A:T	rs6503547	0.957407	rs7217237	eQTLGen	eQTLGen_cis_eQTLs	ENSG00000073605	T	1.5411e-09	6.0401	1.3079e-05			17	38819208	GSDMB	1
17:38819208:A:T	rs6503547	0.957407	rs7217237	eQTLGen	eQTLGen_cis_eQTLs	ENSG00000126353	T	1.4431e-09	-6.0505	1.3087e-05			17	38819208	CCR7	1
17:38819208:A:T	rs6503547	0.957407	rs7217237	eQTLGen	eQTLGen_cis_eQTLs	ENSG00000167920	T	4.3936e-23	-9.8944	0			17	38819208	KRT10-AS1	1
17:38819208:A:T	rs6503547	0.957407	rs7217237	eQTLGen	eQTLGen_cis_eQTLs	ENSG00000172057	T	6.0743e-08	5.4167	0.0002715			17	38819208	ORMDL3	1
17:38819208:A:T	rs6503547	0.957407	rs7217237	eQTLGen	eQTLGen_cis_eQTLs	ENSG00000264058	T	1.3467e-10	-6.4217	0			17	38819208	KRT222	1
17:38819208:A:T	rs6503547	0.957407	rs7217237	BIOSQTL	BIOS_eQTL_geneLevel	ENSG00000073584	T	1.51072e-39	13.1592	0			17	38819208	SMARCE1	1
17:38819208:A:T	rs6503547	0.957407	rs7217237	BIOSQTL	BIOS_eQTL_geneLevel	ENSG00000264058	T	1.51072e-39	13.1592	0			17	38819208	KRT222	1
17:38819208:A:T	rs6503547	0.957407	rs7217237	BIOSQTL	BIOS_eQTL_geneLevel	ENSG00000264058	T	3.35337e-23	-9.92159	0			17	38819208	KRT222	1
17:38819498:C:G	rs917595	0.957407	rs7217237	eQTLcatalogue	CEDAR_B-cell_CD19	ENSG00000073584	G	2.13507e-11	-0.14624	1.0675e-07			17	38819498	SMARCE1	1
17:38819498:C:G	rs917595	0.957407	rs7217237	eQTLcatalogue	Fairfax_2012_B-cell_CD19	ENSG00000073584	G	2.1472e-13	-0.116497	1.0736e-09			17	38819498	SMARCE1	1
17:38819498:C:G	rs917595	0.957407	rs7217237	eQTLcatalogue	Lepik_2017_ge_blood	ENSG00000073584	G	5.66067e-09	0.0862733	2.8303e-05			17	38819498	SMARCE1	1
17:38819498:C:G	rs917595	0.957407	rs7217237	eQTLGen	eQTLGen_cis_eQTLs	ENSG00000073584	G	0	69.5446	0			17	38819498	SMARCE1	1
17:38819498:C:G	rs917595	0.957407	rs7217237	eQTLGen	eQTLGen_cis_eQTLs	ENSG00000073605	G	2.1485e-08	5.5997	0.00010846			17	38819498	GSDMB	1
17:38819498:C:G	rs917595	0.957407	rs7217237	eQTLGen	eQTLGen_cis_eQTLs	ENSG00000126353	G	5.274e-12	-6.8979	0			17	38819498	CCR7	1
17:38819498:C:G	rs917595	0.957407	rs7217237	eQTLGen	eQTLGen_cis_eQTLs	ENSG00000167920	G	3.7054e-26	-10.5794	0			17	38819498	KRT10-AS1	1
17:38819498:C:G	rs917595	0.957407	rs7217237	eQTLGen	eQTLGen_cis_eQTLs	ENSG00000172057	G	2.8214e-07	5.1351	0.00093127			17	38819498	ORMDL3	1
17:38819498:C:G	rs917595	0.957407	rs7217237	eQTLGen	eQTLGen_cis_eQTLs	ENSG00000264058	G	1.1141e-49	-14.8183	0			17	38819498	KRT222	1
17:38819498:C:G	rs917595	0.957407	rs7217237	BIOSQTL	BIOS_eQTL_geneLevel	ENSG00000073584	G	6.51779e-75	18.3131	0			17	38819498	SMARCE1	1
17:38819498:C:G	rs917595	0.957407	rs7217237	BIOSQTL	BIOS_eQTL_geneLevel	ENSG00000167920	G	1.78673e-05	-4.28991	0.011567			17	38819498	KRT10-AS1	1
17:38819498:C:G	rs917595	0.957407	rs7217237	BIOSQTL	BIOS_eQTL_geneLevel	ENSG00000186395	G	2.73836e-05	-4.1942	0.0169399			17	38819498	KRT10	1
17:38819498:C:G	rs917595	0.957407	rs7217237	BIOSQTL	BIOS_eQTL_geneLevel	ENSG00000264058	G	1.20234e-30	-11.5078	0			17	38819498	KRT222	1
17:38819498:C:G	rs917595	0.957407	rs7217237	BIOSQTL	BIOS_eQTL_geneLevel	ENSG00000264058	G	6.51779e-75	18.3131	0			17	38819498	KRT222	1
17:38821778:C:T	rs9900324	1	rs7217237	eQTLcatalogue	CEDAR_B-cell_CD19	ENSG00000073584	T	7.65456e-11	-0.143375	3.8273e-07			17	38821778	SMARCE1	1
17:38821778:C:T	rs9900324	1	rs7217237	eQTLcatalogue	Fairfax_2012_B-cell_CD19	ENSG00000073584	T	5.88737e-11	-0.10638	2.9437e-07			17	38821778	SMARCE1	1
17:38821778:C:T	rs9900324	1	rs7217237	eQTLcatalogue	Lepik_2017_ge_blood	ENSG00000073584	T	2.24575e-09	0.0862923	1.1229e-05			17	38821778	SMARCE1	1
17:38821778:C:T	rs9900324	1	rs7217237	DICE	B_cell_naive	ENSG00000073584	C	8.71217e-05	-0.603175	0.049			17	38821778	SMARCE1	1
17:38821778:C:T	rs9900324	1	rs7217237	eQTLGen	eQTLGen_cis_eQTLs	ENSG00000073584	T	0	67.1394	0			17	38821778	SMARCE1	1
17:38821778:C:T	rs9900324	1	rs7217237	eQTLGen	eQTLGen_cis_eQTLs	ENSG00000073605	T	6.0881e-07	4.9885	0.00195728			17	38821778	GSDMB	1
17:38821778:C:T	rs9900324	1	rs7217237	eQTLGen	eQTLGen_cis_eQTLs	ENSG00000126353	T	2.1011e-13	-7.3421	0			17	38821778	CCR7	1
17:38821778:C:T	rs9900324	1	rs7217237	eQTLGen	eQTLGen_cis_eQTLs	ENSG00000167920	T	3.4835e-23	-9.9177	0			17	38821778	KRT10-AS1	1
17:38821778:C:T	rs9900324	1	rs7217237	eQTLGen	eQTLGen_cis_eQTLs	ENSG00000172057	T	1.3599e-06	4.8308	0.00411761			17	38821778	ORMDL3	1
17:38821778:C:T	rs9900324	1	rs7217237	eQTLGen	eQTLGen_cis_eQTLs	ENSG00000264058	T	1.0532e-46	-14.3506	0			17	38821778	KRT222	1
17:38821778:C:T	rs9900324	1	rs7217237	BIOSQTL	BIOS_eQTL_geneLevel	ENSG00000073584	T	2.09999e-67	17.3466	0			17	38821778	SMARCE1	1
17:38821778:C:T	rs9900324	1	rs7217237	BIOSQTL	BIOS_eQTL_geneLevel	ENSG00000126353	T	7.50638e-06	-4.47871	0.0051818			17	38821778	CCR7	1
17:38821778:C:T	rs9900324	1	rs7217237	BIOSQTL	BIOS_eQTL_geneLevel	ENSG00000167920	T	3.55883e-05	-4.13424	0.0214895			17	38821778	KRT10-AS1	1
17:38821778:C:T	rs9900324	1	rs7217237	BIOSQTL	BIOS_eQTL_geneLevel	ENSG00000186395	T	2.40004e-05	-4.22388	0.0150411			17	38821778	KRT10	1
17:38821778:C:T	rs9900324	1	rs7217237	BIOSQTL	BIOS_eQTL_geneLevel	ENSG00000264058	T	9.04436e-29	-11.129	0			17	38821778	KRT222	1
17:38821778:C:T	rs9900324	1	rs7217237	BIOSQTL	BIOS_eQTL_geneLevel	ENSG00000264058	T	2.09999e-67	17.3466	0			17	38821778	KRT222	1
17:38824201:C:G	rs8076587	1	rs7217237	eQTLcatalogue	CEDAR_B-cell_CD19	ENSG00000073584	C	7.68483e-11	-0.143638	3.8424e-07			17	38824201	SMARCE1	1
17:38824201:C:G	rs8076587	1	rs7217237	eQTLcatalogue	Fairfax_2012_B-cell_CD19	ENSG00000073584	C	5.85081e-11	-0.10647	2.9254e-07			17	38824201	SMARCE1	1
17:38824201:C:G	rs8076587	1	rs7217237	eQTLcatalogue	Lepik_2017_ge_blood	ENSG00000073584	C	1.20567e-09	0.09042	6.0284e-06			17	38824201	SMARCE1	1
17:38824201:C:G	rs8076587	1	rs7217237	DICE	B_cell_naive	ENSG00000073584	G	8.71217e-05	-0.603175	0.049			17	38824201	SMARCE1	1
17:38824201:C:G	rs8076587	1	rs7217237	eQTLGen	eQTLGen_cis_eQTLs	ENSG00000073584	C	0	67.8327	0			17	38824201	SMARCE1	1
17:38824201:C:G	rs8076587	1	rs7217237	eQTLGen	eQTLGen_cis_eQTLs	ENSG00000073605	C	4.3818e-06	4.5924	0.0125354			17	38824201	GSDMB	1
17:38824201:C:G	rs8076587	1	rs7217237	eQTLGen	eQTLGen_cis_eQTLs	ENSG00000126353	C	9.2789e-13	-7.1407	0			17	38824201	CCR7	1
17:38824201:C:G	rs8076587	1	rs7217237	eQTLGen	eQTLGen_cis_eQTLs	ENSG00000167920	C	7.3452e-25	-10.296	0			17	38824201	KRT10-AS1	1
17:38824201:C:G	rs8076587	1	rs7217237	eQTLGen	eQTLGen_cis_eQTLs	ENSG00000264058	C	1.201e-47	-14.5006	0			17	38824201	KRT222	1
17:38824201:C:G	rs8076587	1	rs7217237	BIOSQTL	BIOS_eQTL_geneLevel	ENSG00000073584	C	2.09999e-67	17.3466	0			17	38824201	SMARCE1	1
17:38824201:C:G	rs8076587	1	rs7217237	BIOSQTL	BIOS_eQTL_geneLevel	ENSG00000126353	C	7.50638e-06	-4.47871	0.0051818			17	38824201	CCR7	1
17:38824201:C:G	rs8076587	1	rs7217237	BIOSQTL	BIOS_eQTL_geneLevel	ENSG00000167920	C	3.55883e-05	-4.13424	0.0214895			17	38824201	KRT10-AS1	1
17:38824201:C:G	rs8076587	1	rs7217237	BIOSQTL	BIOS_eQTL_geneLevel	ENSG00000186395	C	2.40004e-05	-4.22388	0.0150411			17	38824201	KRT10	1
17:38824201:C:G	rs8076587	1	rs7217237	BIOSQTL	BIOS_eQTL_geneLevel	ENSG00000264058	C	9.04436e-29	-11.129	0			17	38824201	KRT222	1
17:38824201:C:G	rs8076587	1	rs7217237	BIOSQTL	BIOS_eQTL_geneLevel	ENSG00000264058	C	2.09999e-67	17.3466	0			17	38824201	KRT222	1
17:38824402:G:T	rs7209404	1	rs7217237	eQTLcatalogue	CEDAR_B-cell_CD19	ENSG00000073584	T	7.65656e-11	-0.143359	3.8283e-07	T	-	17	38824402	SMARCE1	1
17:38824402:G:T	rs7209404	1	rs7217237	eQTLcatalogue	Fairfax_2012_B-cell_CD19	ENSG00000073584	T	5.84857e-11	-0.10639	2.9243e-07	T	-	17	38824402	SMARCE1	1
17:38824402:G:T	rs7209404	1	rs7217237	eQTLcatalogue	Lepik_2017_ge_blood	ENSG00000073584	T	2.31833e-09	0.0885544	1.1592e-05	T	+	17	38824402	SMARCE1	1
17:38824402:G:T	rs7209404	1	rs7217237	DICE	B_cell_naive	ENSG00000073584	G	8.71217e-05	-0.603175	0.049	T	+	17	38824402	SMARCE1	1
17:38824402:G:T	rs7209404	1	rs7217237	eQTLGen	eQTLGen_cis_eQTLs	ENSG00000073584	T	0	67.8371	0	T	+	17	38824402	SMARCE1	1
17:38824402:G:T	rs7209404	1	rs7217237	eQTLGen	eQTLGen_cis_eQTLs	ENSG00000073605	T	4.4028e-06	4.5916	0.0125941	T	+	17	38824402	GSDMB	1
17:38824402:G:T	rs7209404	1	rs7217237	eQTLGen	eQTLGen_cis_eQTLs	ENSG00000126353	T	1.0258e-12	-7.127	0	T	-	17	38824402	CCR7	1
17:38824402:G:T	rs7209404	1	rs7217237	eQTLGen	eQTLGen_cis_eQTLs	ENSG00000167920	T	6.0912e-25	-10.3139	0	T	-	17	38824402	KRT10-AS1	1
17:38824402:G:T	rs7209404	1	rs7217237	eQTLGen	eQTLGen_cis_eQTLs	ENSG00000264058	T	1.7999e-47	-14.4728	0	T	-	17	38824402	KRT222	1
17:38824402:G:T	rs7209404	1	rs7217237	BIOSQTL	BIOS_eQTL_geneLevel	ENSG00000073584	T	2.09999e-67	17.3466	0	T	+	17	38824402	SMARCE1	1
17:38824402:G:T	rs7209404	1	rs7217237	BIOSQTL	BIOS_eQTL_geneLevel	ENSG00000126353	T	7.50638e-06	-4.47871	0.0051818	T	-	17	38824402	CCR7	1
17:38824402:G:T	rs7209404	1	rs7217237	BIOSQTL	BIOS_eQTL_geneLevel	ENSG00000167920	T	3.55883e-05	-4.13424	0.0214895	T	-	17	38824402	KRT10-AS1	1
17:38824402:G:T	rs7209404	1	rs7217237	BIOSQTL	BIOS_eQTL_geneLevel	ENSG00000186395	T	2.40004e-05	-4.22388	0.0150411	T	-	17	38824402	KRT10	1
17:38824402:G:T	rs7209404	1	rs7217237	BIOSQTL	BIOS_eQTL_geneLevel	ENSG00000264058	T	9.04436e-29	-11.129	0	T	-	17	38824402	KRT222	1
17:38824402:G:T	rs7209404	1	rs7217237	BIOSQTL	BIOS_eQTL_geneLevel	ENSG00000264058	T	2.09999e-67	17.3466	0	T	+	17	38824402	KRT222	1
17:38824636:A:G	rs7223332	1	rs7217237	eQTLcatalogue	CEDAR_B-cell_CD19	ENSG00000073584	G	7.65656e-11	-0.143359	3.8283e-07	G	-	17	38824636	SMARCE1	1
17:38824636:A:G	rs7223332	1	rs7217237	eQTLcatalogue	Fairfax_2012_B-cell_CD19	ENSG00000073584	G	5.84857e-11	-0.10639	2.9243e-07	G	-	17	38824636	SMARCE1	1
17:38824636:A:G	rs7223332	1	rs7217237	eQTLcatalogue	Lepik_2017_ge_blood	ENSG00000073584	G	2.72802e-09	0.0885263	1.364e-05	G	+	17	38824636	SMARCE1	1
17:38824636:A:G	rs7223332	1	rs7217237	DICE	B_cell_naive	ENSG00000073584	A	8.71217e-05	-0.603175	0.049	G	+	17	38824636	SMARCE1	1
17:38824636:A:G	rs7223332	1	rs7217237	eQTLGen	eQTLGen_cis_eQTLs	ENSG00000073584	G	0	67.811	0	G	+	17	38824636	SMARCE1	1
17:38824636:A:G	rs7223332	1	rs7217237	eQTLGen	eQTLGen_cis_eQTLs	ENSG00000073605	G	6.9309e-06	4.4958	0.0197691	G	+	17	38824636	GSDMB	1
17:38824636:A:G	rs7223332	1	rs7217237	eQTLGen	eQTLGen_cis_eQTLs	ENSG00000126353	G	3.9694e-13	-7.2564	0	G	-	17	38824636	CCR7	1
17:38824636:A:G	rs7223332	1	rs7217237	eQTLGen	eQTLGen_cis_eQTLs	ENSG00000167920	G	2.4845e-25	-10.3998	0	G	-	17	38824636	KRT10-AS1	1
17:38824636:A:G	rs7223332	1	rs7217237	eQTLGen	eQTLGen_cis_eQTLs	ENSG00000264058	G	1.93e-47	-14.4679	0	G	-	17	38824636	KRT222	1
17:38824636:A:G	rs7223332	1	rs7217237	BIOSQTL	BIOS_eQTL_geneLevel	ENSG00000073584	G	2.09999e-67	17.3466	0	G	+	17	38824636	SMARCE1	1
17:38824636:A:G	rs7223332	1	rs7217237	BIOSQTL	BIOS_eQTL_geneLevel	ENSG00000126353	G	7.50638e-06	-4.47871	0.0051818	G	-	17	38824636	CCR7	1
17:38824636:A:G	rs7223332	1	rs7217237	BIOSQTL	BIOS_eQTL_geneLevel	ENSG00000167920	G	3.55883e-05	-4.13424	0.0214895	G	-	17	38824636	KRT10-AS1	1
17:38824636:A:G	rs7223332	1	rs7217237	BIOSQTL	BIOS_eQTL_geneLevel	ENSG00000186395	G	2.40004e-05	-4.22388	0.0150411	G	-	17	38824636	KRT10	1
17:38824636:A:G	rs7223332	1	rs7217237	BIOSQTL	BIOS_eQTL_geneLevel	ENSG00000264058	G	9.04436e-29	-11.129	0	G	-	17	38824636	KRT222	1
17:38824636:A:G	rs7223332	1	rs7217237	BIOSQTL	BIOS_eQTL_geneLevel	ENSG00000264058	G	2.09999e-67	17.3466	0	G	+	17	38824636	KRT222	1
17:38824672:A:G	rs7223354	0.957407	rs7217237	eQTLcatalogue	CEDAR_B-cell_CD19	ENSG00000073584	G	1.75098e-11	-0.146952	8.7549e-08			17	38824672	SMARCE1	1
17:38824672:A:G	rs7223354	0.957407	rs7217237	eQTLcatalogue	Fairfax_2012_B-cell_CD19	ENSG00000073584	G	2.18917e-13	-0.116466	1.0946e-09			17	38824672	SMARCE1	1
17:38824672:A:G	rs7223354	0.957407	rs7217237	eQTLcatalogue	Lepik_2017_ge_blood	ENSG00000073584	G	4.8937e-09	0.087044	2.4469e-05			17	38824672	SMARCE1	1
17:38824672:A:G	rs7223354	0.957407	rs7217237	eQTLGen	eQTLGen_cis_eQTLs	ENSG00000073584	G	0	69.4908	0			17	38824672	SMARCE1	1
17:38824672:A:G	rs7223354	0.957407	rs7217237	eQTLGen	eQTLGen_cis_eQTLs	ENSG00000073605	G	2.2164e-08	5.5943	0.00010845			17	38824672	GSDMB	1
17:38824672:A:G	rs7223354	0.957407	rs7217237	eQTLGen	eQTLGen_cis_eQTLs	ENSG00000126353	G	6.2777e-12	-6.8731	0			17	38824672	CCR7	1
17:38824672:A:G	rs7223354	0.957407	rs7217237	eQTLGen	eQTLGen_cis_eQTLs	ENSG00000167920	G	2.6096e-26	-10.6122	0			17	38824672	KRT10-AS1	1
17:38824672:A:G	rs7223354	0.957407	rs7217237	eQTLGen	eQTLGen_cis_eQTLs	ENSG00000172057	G	3.4109e-07	5.0992	0.00109032			17	38824672	ORMDL3	1
17:38824672:A:G	rs7223354	0.957407	rs7217237	eQTLGen	eQTLGen_cis_eQTLs	ENSG00000264058	G	1.1241e-49	-14.8177	0			17	38824672	KRT222	1
17:38824672:A:G	rs7223354	0.957407	rs7217237	BIOSQTL	BIOS_eQTL_geneLevel	ENSG00000073584	G	6.51779e-75	18.3131	0			17	38824672	SMARCE1	1
17:38824672:A:G	rs7223354	0.957407	rs7217237	BIOSQTL	BIOS_eQTL_geneLevel	ENSG00000167920	G	1.78673e-05	-4.28991	0.011567			17	38824672	KRT10-AS1	1
17:38824672:A:G	rs7223354	0.957407	rs7217237	BIOSQTL	BIOS_eQTL_geneLevel	ENSG00000186395	G	2.73836e-05	-4.1942	0.0169399			17	38824672	KRT10	1
17:38824672:A:G	rs7223354	0.957407	rs7217237	BIOSQTL	BIOS_eQTL_geneLevel	ENSG00000264058	G	1.20234e-30	-11.5078	0			17	38824672	KRT222	1
17:38824672:A:G	rs7223354	0.957407	rs7217237	BIOSQTL	BIOS_eQTL_geneLevel	ENSG00000264058	G	6.51779e-75	18.3131	0			17	38824672	KRT222	1
17:38824744:A:G	rs6503549	0.957407	rs7217237	eQTLcatalogue	CEDAR_B-cell_CD19	ENSG00000073584	G	1.75037e-11	-0.14695	8.7519e-08			17	38824744	SMARCE1	1
17:38824744:A:G	rs6503549	0.957407	rs7217237	eQTLcatalogue	Fairfax_2012_B-cell_CD19	ENSG00000073584	G	2.21222e-13	-0.116449	1.1061e-09			17	38824744	SMARCE1	1
17:38824744:A:G	rs6503549	0.957407	rs7217237	eQTLcatalogue	Lepik_2017_ge_blood	ENSG00000073584	G	4.19495e-09	0.0871529	2.0975e-05			17	38824744	SMARCE1	1
17:38824744:A:G	rs6503549	0.957407	rs7217237	eQTLGen	eQTLGen_cis_eQTLs	ENSG00000073584	G	0	69.4301	0			17	38824744	SMARCE1	1
17:38824744:A:G	rs6503549	0.957407	rs7217237	eQTLGen	eQTLGen_cis_eQTLs	ENSG00000073605	G	2.0539e-08	5.6076	0.0001085			17	38824744	GSDMB	1
17:38824744:A:G	rs6503549	0.957407	rs7217237	eQTLGen	eQTLGen_cis_eQTLs	ENSG00000126353	G	6.9247e-12	-6.8591	0			17	38824744	CCR7	1
17:38824744:A:G	rs6503549	0.957407	rs7217237	eQTLGen	eQTLGen_cis_eQTLs	ENSG00000167920	G	2.8919e-26	-10.6027	0			17	38824744	KRT10-AS1	1
17:38824744:A:G	rs6503549	0.957407	rs7217237	eQTLGen	eQTLGen_cis_eQTLs	ENSG00000172057	G	3.0263e-07	5.122	0.0009866			17	38824744	ORMDL3	1
17:38824744:A:G	rs6503549	0.957407	rs7217237	eQTLGen	eQTLGen_cis_eQTLs	ENSG00000264058	G	1.8143e-49	-14.7856	0			17	38824744	KRT222	1
17:38824744:A:G	rs6503549	0.957407	rs7217237	BIOSQTL	BIOS_eQTL_geneLevel	ENSG00000073584	G	6.51779e-75	18.3131	0			17	38824744	SMARCE1	1
17:38824744:A:G	rs6503549	0.957407	rs7217237	BIOSQTL	BIOS_eQTL_geneLevel	ENSG00000167920	G	1.78673e-05	-4.28991	0.011567			17	38824744	KRT10-AS1	1
17:38824744:A:G	rs6503549	0.957407	rs7217237	BIOSQTL	BIOS_eQTL_geneLevel	ENSG00000186395	G	2.73836e-05	-4.1942	0.0169399			17	38824744	KRT10	1
17:38824744:A:G	rs6503549	0.957407	rs7217237	BIOSQTL	BIOS_eQTL_geneLevel	ENSG00000264058	G	1.20234e-30	-11.5078	0			17	38824744	KRT222	1
17:38824744:A:G	rs6503549	0.957407	rs7217237	BIOSQTL	BIOS_eQTL_geneLevel	ENSG00000264058	G	6.51779e-75	18.3131	0			17	38824744	KRT222	1
17:38825557:A:C	rs9896791	1	rs7217237	eQTLcatalogue	CEDAR_B-cell_CD19	ENSG00000073584	C	7.69026e-11	-0.143417	3.8451e-07	C	-	17	38825557	SMARCE1	1
17:38825557:A:C	rs9896791	1	rs7217237	eQTLcatalogue	Fairfax_2012_B-cell_CD19	ENSG00000073584	C	7.05909e-11	-0.106142	3.5296e-07	C	-	17	38825557	SMARCE1	1
17:38825557:A:C	rs9896791	1	rs7217237	eQTLcatalogue	Lepik_2017_ge_blood	ENSG00000073584	C	3.89881e-09	0.0875003	1.9494e-05	C	+	17	38825557	SMARCE1	1
17:38825557:A:C	rs9896791	1	rs7217237	DICE	B_cell_naive	ENSG00000073584	A	8.71217e-05	-0.603175	0.049	C	+	17	38825557	SMARCE1	1
17:38825557:A:C	rs9896791	1	rs7217237	eQTLGen	eQTLGen_cis_eQTLs	ENSG00000073584	C	0	67.8151	0	C	+	17	38825557	SMARCE1	1
17:38825557:A:C	rs9896791	1	rs7217237	eQTLGen	eQTLGen_cis_eQTLs	ENSG00000073605	C	4.5529e-06	4.5845	0.0131476	C	+	17	38825557	GSDMB	1
17:38825557:A:C	rs9896791	1	rs7217237	eQTLGen	eQTLGen_cis_eQTLs	ENSG00000126353	C	8.404e-13	-7.1544	0	C	-	17	38825557	CCR7	1
17:38825557:A:C	rs9896791	1	rs7217237	eQTLGen	eQTLGen_cis_eQTLs	ENSG00000167920	C	3.8412e-25	-10.3581	0	C	-	17	38825557	KRT10-AS1	1
17:38825557:A:C	rs9896791	1	rs7217237	eQTLGen	eQTLGen_cis_eQTLs	ENSG00000264058	C	3.5612e-47	-14.4256	0	C	-	17	38825557	KRT222	1
17:38825557:A:C	rs9896791	1	rs7217237	BIOSQTL	BIOS_eQTL_geneLevel	ENSG00000073584	C	1.41095e-66	17.2366	0	C	+	17	38825557	SMARCE1	1
17:38825557:A:C	rs9896791	1	rs7217237	BIOSQTL	BIOS_eQTL_geneLevel	ENSG00000126353	C	6.09116e-06	-4.52318	0.00428416	C	-	17	38825557	CCR7	1
17:38825557:A:C	rs9896791	1	rs7217237	BIOSQTL	BIOS_eQTL_geneLevel	ENSG00000167920	C	5.95972e-05	-4.01437	0.0342277	C	-	17	38825557	KRT10-AS1	1
17:38825557:A:C	rs9896791	1	rs7217237	BIOSQTL	BIOS_eQTL_geneLevel	ENSG00000186395	C	2.91253e-05	-4.18011	0.0179026	C	-	17	38825557	KRT10	1
17:38825557:A:C	rs9896791	1	rs7217237	BIOSQTL	BIOS_eQTL_geneLevel	ENSG00000264058	C	2.0966e-28	-11.054	0	C	-	17	38825557	KRT222	1
17:38825557:A:C	rs9896791	1	rs7217237	BIOSQTL	BIOS_eQTL_geneLevel	ENSG00000264058	C	1.41095e-66	17.2366	0	C	+	17	38825557	KRT222	1
17:38826740:C:T	rs8073030	1	rs7217237	eQTLcatalogue	CEDAR_B-cell_CD19	ENSG00000073584	C	7.81171e-11	-0.143215	3.9059e-07	C	-	17	38826740	SMARCE1	1
17:38826740:C:T	rs8073030	1	rs7217237	eQTLcatalogue	Fairfax_2012_B-cell_CD19	ENSG00000073584	C	8.30139e-11	-0.105708	4.1507e-07	C	-	17	38826740	SMARCE1	1
17:38826740:C:T	rs8073030	1	rs7217237	eQTLcatalogue	Lepik_2017_ge_blood	ENSG00000073584	C	1.66825e-07	0.0746489	0.00083413	C	+	17	38826740	SMARCE1	1
17:38826740:C:T	rs8073030	1	rs7217237	eQTLGen	eQTLGen_cis_eQTLs	ENSG00000073584	C	0	68.1611	0	C	+	17	38826740	SMARCE1	1
17:38826740:C:T	rs8073030	1	rs7217237	eQTLGen	eQTLGen_cis_eQTLs	ENSG00000073605	C	8.7078e-06	4.4472	0.0246525	C	+	17	38826740	GSDMB	1
17:38826740:C:T	rs8073030	1	rs7217237	eQTLGen	eQTLGen_cis_eQTLs	ENSG00000126353	C	1.9497e-13	-7.352	0	C	-	17	38826740	CCR7	1
17:38826740:C:T	rs8073030	1	rs7217237	eQTLGen	eQTLGen_cis_eQTLs	ENSG00000167920	C	1.3342e-24	-10.2383	0	C	-	17	38826740	KRT10-AS1	1
17:38826740:C:T	rs8073030	1	rs7217237	eQTLGen	eQTLGen_cis_eQTLs	ENSG00000264058	C	6.2086e-47	-14.3873	0	C	-	17	38826740	KRT222	1
17:38826740:C:T	rs8073030	1	rs7217237	BIOSQTL	BIOS_eQTL_geneLevel	ENSG00000073584	C	2.09999e-67	17.3466	0	C	+	17	38826740	SMARCE1	1
17:38826740:C:T	rs8073030	1	rs7217237	BIOSQTL	BIOS_eQTL_geneLevel	ENSG00000126353	C	7.50638e-06	-4.47871	0.0051818	C	-	17	38826740	CCR7	1
17:38826740:C:T	rs8073030	1	rs7217237	BIOSQTL	BIOS_eQTL_geneLevel	ENSG00000167920	C	3.55883e-05	-4.13424	0.0214895	C	-	17	38826740	KRT10-AS1	1
17:38826740:C:T	rs8073030	1	rs7217237	BIOSQTL	BIOS_eQTL_geneLevel	ENSG00000186395	C	2.40004e-05	-4.22388	0.0150411	C	-	17	38826740	KRT10	1
17:38826740:C:T	rs8073030	1	rs7217237	BIOSQTL	BIOS_eQTL_geneLevel	ENSG00000264058	C	9.04436e-29	-11.129	0	C	-	17	38826740	KRT222	1
17:38826740:C:T	rs8073030	1	rs7217237	BIOSQTL	BIOS_eQTL_geneLevel	ENSG00000264058	C	2.09999e-67	17.3466	0	C	+	17	38826740	KRT222	1
17:38827062:A:C	rs7217237	1	rs7217237	eQTLcatalogue	CEDAR_B-cell_CD19	ENSG00000073584	A	7.87017e-11	-0.143247	3.9351e-07	A	-	17	38827062	SMARCE1	1
17:38827062:A:C	rs7217237	1	rs7217237	eQTLcatalogue	Fairfax_2012_B-cell_CD19	ENSG00000073584	A	8.99148e-11	-0.105607	4.4957e-07	A	-	17	38827062	SMARCE1	1
17:38827062:A:C	rs7217237	1	rs7217237	eQTLcatalogue	Lepik_2017_ge_blood	ENSG00000073584	A	3.69666e-09	0.0865272	1.8483e-05	A	+	17	38827062	SMARCE1	1
17:38827062:A:C	rs7217237	1	rs7217237	eQTLGen	eQTLGen_cis_eQTLs	ENSG00000073584	A	0	67.747	0	A	+	17	38827062	SMARCE1	1
17:38827062:A:C	rs7217237	1	rs7217237	eQTLGen	eQTLGen_cis_eQTLs	ENSG00000073605	A	2.1669e-06	4.7372	0.00637561	A	+	17	38827062	GSDMB	1
17:38827062:A:C	rs7217237	1	rs7217237	eQTLGen	eQTLGen_cis_eQTLs	ENSG00000126353	A	2.0012e-12	-7.0342	0	A	-	17	38827062	CCR7	1
17:38827062:A:C	rs7217237	1	rs7217237	eQTLGen	eQTLGen_cis_eQTLs	ENSG00000167920	A	1.9146e-25	-10.4246	0	A	-	17	38827062	KRT10-AS1	1
17:38827062:A:C	rs7217237	1	rs7217237	eQTLGen	eQTLGen_cis_eQTLs	ENSG00000172057	A	1.7359e-05	4.2966	0.0477369	A	+	17	38827062	ORMDL3	1
17:38827062:A:C	rs7217237	1	rs7217237	eQTLGen	eQTLGen_cis_eQTLs	ENSG00000264058	A	5.7092e-47	-14.393	0	A	-	17	38827062	KRT222	1
17:38827062:A:C	rs7217237	1	rs7217237	BIOSQTL	BIOS_eQTL_geneLevel	ENSG00000073584	A	1.94516e-67	17.351	0	A	+	17	38827062	SMARCE1	1
17:38827062:A:C	rs7217237	1	rs7217237	BIOSQTL	BIOS_eQTL_geneLevel	ENSG00000126353	A	6.1374e-06	-4.52147	0.00430352	A	-	17	38827062	CCR7	1
17:38827062:A:C	rs7217237	1	rs7217237	BIOSQTL	BIOS_eQTL_geneLevel	ENSG00000167920	A	3.24719e-05	-4.15532	0.0197375	A	-	17	38827062	KRT10-AS1	1
17:38827062:A:C	rs7217237	1	rs7217237	BIOSQTL	BIOS_eQTL_geneLevel	ENSG00000186395	A	2.25118e-05	-4.23836	0.0142309	A	-	17	38827062	KRT10	1
17:38827062:A:C	rs7217237	1	rs7217237	BIOSQTL	BIOS_eQTL_geneLevel	ENSG00000264058	A	7.03302e-29	-11.1516	0	A	-	17	38827062	KRT222	1
17:38827062:A:C	rs7217237	1	rs7217237	BIOSQTL	BIOS_eQTL_geneLevel	ENSG00000264058	A	1.94516e-67	17.351	0	A	+	17	38827062	KRT222	1
17:38827666:C:T	rs2315020	0.995591	rs7217237	eQTLcatalogue	CEDAR_B-cell_CD19	ENSG00000073584	T	7.99414e-11	-0.143291	3.9971e-07	T	-	17	38827666	SMARCE1	1
17:38827666:C:T	rs2315020	0.995591	rs7217237	eQTLcatalogue	Fairfax_2012_B-cell_CD19	ENSG00000073584	T	9.4103e-11	-0.105582	4.7052e-07	T	-	17	38827666	SMARCE1	1
17:38827666:C:T	rs2315020	0.995591	rs7217237	eQTLcatalogue	Lepik_2017_ge_blood	ENSG00000073584	T	3.02183e-09	0.0880177	1.5109e-05	T	+	17	38827666	SMARCE1	1
17:38827666:C:T	rs2315020	0.995591	rs7217237	eQTLGen	eQTLGen_cis_eQTLs	ENSG00000073584	T	0	67.6902	0	T	+	17	38827666	SMARCE1	1
17:38827666:C:T	rs2315020	0.995591	rs7217237	eQTLGen	eQTLGen_cis_eQTLs	ENSG00000073605	T	1.6138e-06	4.7968	0.00477525	T	+	17	38827666	GSDMB	1
17:38827666:C:T	rs2315020	0.995591	rs7217237	eQTLGen	eQTLGen_cis_eQTLs	ENSG00000126353	T	1.6771e-12	-7.059	0	T	-	17	38827666	CCR7	1
17:38827666:C:T	rs2315020	0.995591	rs7217237	eQTLGen	eQTLGen_cis_eQTLs	ENSG00000167920	T	1.8051e-25	-10.4301	0	T	-	17	38827666	KRT10-AS1	1
17:38827666:C:T	rs2315020	0.995591	rs7217237	eQTLGen	eQTLGen_cis_eQTLs	ENSG00000172057	T	1.5716e-05	4.3186	0.0434508	T	+	17	38827666	ORMDL3	1
17:38827666:C:T	rs2315020	0.995591	rs7217237	eQTLGen	eQTLGen_cis_eQTLs	ENSG00000264058	T	3.9643e-47	-14.4183	0	T	-	17	38827666	KRT222	1
17:38827666:C:T	rs2315020	0.995591	rs7217237	BIOSQTL	BIOS_eQTL_geneLevel	ENSG00000073584	T	2.78359e-67	17.3302	0	T	+	17	38827666	SMARCE1	1
17:38827666:C:T	rs2315020	0.995591	rs7217237	BIOSQTL	BIOS_eQTL_geneLevel	ENSG00000126353	T	7.50638e-06	-4.47871	0.0051818	T	-	17	38827666	CCR7	1
17:38827666:C:T	rs2315020	0.995591	rs7217237	BIOSQTL	BIOS_eQTL_geneLevel	ENSG00000167920	T	3.55883e-05	-4.13424	0.0214895	T	-	17	38827666	KRT10-AS1	1
17:38827666:C:T	rs2315020	0.995591	rs7217237	BIOSQTL	BIOS_eQTL_geneLevel	ENSG00000186395	T	2.40004e-05	-4.22388	0.0150411	T	-	17	38827666	KRT10	1
17:38827666:C:T	rs2315020	0.995591	rs7217237	BIOSQTL	BIOS_eQTL_geneLevel	ENSG00000264058	T	9.04436e-29	-11.129	0	T	-	17	38827666	KRT222	1
17:38827666:C:T	rs2315020	0.995591	rs7217237	BIOSQTL	BIOS_eQTL_geneLevel	ENSG00000264058	T	2.78359e-67	17.3302	0	T	+	17	38827666	KRT222	1
17:38836229:G:T	rs2109222	0.9406	rs7217237	eQTLcatalogue	CEDAR_B-cell_CD19	ENSG00000073584	G	3.52791e-11	-0.14456	1.764e-07			17	38836229	SMARCE1	1
17:38836229:G:T	rs2109222	0.9406	rs7217237	eQTLcatalogue	Fairfax_2012_B-cell_CD19	ENSG00000073584	G	2.97016e-12	-0.110345	1.4851e-08			17	38836229	SMARCE1	1
17:38836229:G:T	rs2109222	0.9406	rs7217237	eQTLGen	eQTLGen_cis_eQTLs	ENSG00000073584	G	0	61.8069	0			17	38836229	SMARCE1	1
17:38836229:G:T	rs2109222	0.9406	rs7217237	eQTLGen	eQTLGen_cis_eQTLs	ENSG00000073605	G	3.6972e-09	5.8972	2.5942e-05			17	38836229	GSDMB	1
17:38836229:G:T	rs2109222	0.9406	rs7217237	eQTLGen	eQTLGen_cis_eQTLs	ENSG00000126353	G	3.6618e-10	-6.2677	0			17	38836229	CCR7	1
17:38836229:G:T	rs2109222	0.9406	rs7217237	eQTLGen	eQTLGen_cis_eQTLs	ENSG00000141753	G	1.0012e-06	4.8915	0.00309726			17	38836229	IGFBP4	1
17:38836229:G:T	rs2109222	0.9406	rs7217237	eQTLGen	eQTLGen_cis_eQTLs	ENSG00000167920	G	1.561e-19	-9.0404	0			17	38836229	KRT10-AS1	1
17:38836229:G:T	rs2109222	0.9406	rs7217237	eQTLGen	eQTLGen_cis_eQTLs	ENSG00000172057	G	1.238e-07	5.288	0.00041377			17	38836229	ORMDL3	1
17:38836229:G:T	rs2109222	0.9406	rs7217237	eQTLGen	eQTLGen_cis_eQTLs	ENSG00000264058	G	2.4611e-08	-5.5758	0.00011472			17	38836229	KRT222	1
17:38836229:G:T	rs2109222	0.9406	rs7217237	BIOSQTL	BIOS_eQTL_geneLevel	ENSG00000073584	G	1.29461e-71	17.895	0			17	38836229	SMARCE1	1
17:38836229:G:T	rs2109222	0.9406	rs7217237	BIOSQTL	BIOS_eQTL_geneLevel	ENSG00000167920	G	3.84851e-06	-4.61926	0.00278532			17	38836229	KRT10-AS1	1
17:38836229:G:T	rs2109222	0.9406	rs7217237	BIOSQTL	BIOS_eQTL_geneLevel	ENSG00000186395	G	8.48367e-06	-4.45253	0.00586569			17	38836229	KRT10	1
17:38836229:G:T	rs2109222	0.9406	rs7217237	BIOSQTL	BIOS_eQTL_geneLevel	ENSG00000264058	G	4.66842e-30	-11.3904	0			17	38836229	KRT222	1
17:38836229:G:T	rs2109222	0.9406	rs7217237	BIOSQTL	BIOS_eQTL_geneLevel	ENSG00000264058	G	1.29461e-71	17.895	0			17	38836229	KRT222	1
17:38846854:A:G	rs2109223	0.973957	rs7217237	eQTLcatalogue	CEDAR_B-cell_CD19	ENSG00000073584	A	1.00438e-10	-0.141632	5.0219e-07	A	-	17	38846854	SMARCE1	1
17:38846854:A:G	rs2109223	0.973957	rs7217237	eQTLcatalogue	Fairfax_2012_B-cell_CD19	ENSG00000073584	A	2.89389e-10	-0.10219	1.447e-06	A	-	17	38846854	SMARCE1	1
17:38846854:A:G	rs2109223	0.973957	rs7217237	eQTLcatalogue	Lepik_2017_ge_blood	ENSG00000073584	A	9.66663e-10	0.0904805	4.8333e-06	A	+	17	38846854	SMARCE1	1
17:38846854:A:G	rs2109223	0.973957	rs7217237	eQTLGen	eQTLGen_cis_eQTLs	ENSG00000073584	A	0	67.0679	0	A	+	17	38846854	SMARCE1	1
17:38846854:A:G	rs2109223	0.973957	rs7217237	eQTLGen	eQTLGen_cis_eQTLs	ENSG00000073605	A	3.8465e-07	5.0765	0.00120042	A	+	17	38846854	GSDMB	1
17:38846854:A:G	rs2109223	0.973957	rs7217237	eQTLGen	eQTLGen_cis_eQTLs	ENSG00000126353	A	9.8777e-13	-7.1321	0	A	-	17	38846854	CCR7	1
17:38846854:A:G	rs2109223	0.973957	rs7217237	eQTLGen	eQTLGen_cis_eQTLs	ENSG00000141753	A	1.3789e-05	4.3472	0.0385107	A	+	17	38846854	IGFBP4	1
17:38846854:A:G	rs2109223	0.973957	rs7217237	eQTLGen	eQTLGen_cis_eQTLs	ENSG00000167920	A	3.5963e-26	-10.5824	0	A	-	17	38846854	KRT10-AS1	1
17:38846854:A:G	rs2109223	0.973957	rs7217237	eQTLGen	eQTLGen_cis_eQTLs	ENSG00000172057	A	1.9864e-06	4.7548	0.00581657	A	+	17	38846854	ORMDL3	1
17:38846854:A:G	rs2109223	0.973957	rs7217237	eQTLGen	eQTLGen_cis_eQTLs	ENSG00000264058	A	2.1285e-45	-14.1407	0	A	-	17	38846854	KRT222	1
17:38846854:A:G	rs2109223	0.973957	rs7217237	BIOSQTL	BIOS_eQTL_geneLevel	ENSG00000073584	A	4.41059e-65	17.0364	0	A	+	17	38846854	SMARCE1	1
17:38846854:A:G	rs2109223	0.973957	rs7217237	BIOSQTL	BIOS_eQTL_geneLevel	ENSG00000126353	A	6.92437e-06	-4.49588	0.00485236	A	-	17	38846854	CCR7	1
17:38846854:A:G	rs2109223	0.973957	rs7217237	BIOSQTL	BIOS_eQTL_geneLevel	ENSG00000167920	A	7.85861e-06	-4.46898	0.00540315	A	-	17	38846854	KRT10-AS1	1
17:38846854:A:G	rs2109223	0.973957	rs7217237	BIOSQTL	BIOS_eQTL_geneLevel	ENSG00000186395	A	6.16064e-06	-4.52075	0.00431299	A	-	17	38846854	KRT10	1
17:38846854:A:G	rs2109223	0.973957	rs7217237	BIOSQTL	BIOS_eQTL_geneLevel	ENSG00000264058	A	2.86318e-28	-11.0259	0	A	-	17	38846854	KRT222	1
17:38846854:A:G	rs2109223	0.973957	rs7217237	BIOSQTL	BIOS_eQTL_geneLevel	ENSG00000264058	A	4.41059e-65	17.0364	0	A	+	17	38846854	KRT222	1
17:38854406:A:G	rs2429549	0.96983	rs7217237	eQTLcatalogue	CEDAR_B-cell_CD19	ENSG00000073584	G	9.66413e-11	0.141868	4.8321e-07	A	-	17	38854406	SMARCE1	1
17:38854406:A:G	rs2429549	0.96983	rs7217237	eQTLcatalogue	Fairfax_2012_B-cell_CD19	ENSG00000073584	G	2.89608e-10	0.102117	1.448e-06	A	-	17	38854406	SMARCE1	1
17:38854406:A:G	rs2429549	0.96983	rs7217237	eQTLcatalogue	Lepik_2017_ge_blood	ENSG00000073584	G	4.42765e-09	-0.0869547	2.2138e-05	A	+	17	38854406	SMARCE1	1
17:38854406:A:G	rs2429549	0.96983	rs7217237	eQTLGen	eQTLGen_cis_eQTLs	ENSG00000073584	A	0	66.8599	0	A	+	17	38854406	SMARCE1	1
17:38854406:A:G	rs2429549	0.96983	rs7217237	eQTLGen	eQTLGen_cis_eQTLs	ENSG00000073605	A	1.1262e-06	4.8683	0.00341243	A	+	17	38854406	GSDMB	1
17:38854406:A:G	rs2429549	0.96983	rs7217237	eQTLGen	eQTLGen_cis_eQTLs	ENSG00000126353	A	3.5159e-13	-7.2729	0	A	-	17	38854406	CCR7	1
17:38854406:A:G	rs2429549	0.96983	rs7217237	eQTLGen	eQTLGen_cis_eQTLs	ENSG00000167920	A	1.7969e-26	-10.6471	0	A	-	17	38854406	KRT10-AS1	1
17:38854406:A:G	rs2429549	0.96983	rs7217237	eQTLGen	eQTLGen_cis_eQTLs	ENSG00000172057	A	4.9381e-06	4.5675	0.0142969	A	+	17	38854406	ORMDL3	1
17:38854406:A:G	rs2429549	0.96983	rs7217237	eQTLGen	eQTLGen_cis_eQTLs	ENSG00000264058	A	9.8949e-46	-14.1944	0	A	-	17	38854406	KRT222	1
17:38854406:A:G	rs2429549	0.96983	rs7217237	BIOSQTL	BIOS_eQTL_geneLevel	ENSG00000073584	A	1.03201e-64	16.9868	0	A	+	17	38854406	SMARCE1	1
17:38854406:A:G	rs2429549	0.96983	rs7217237	BIOSQTL	BIOS_eQTL_geneLevel	ENSG00000126353	A	7.9102e-06	-4.46746	0.00545624	A	-	17	38854406	CCR7	1
17:38854406:A:G	rs2429549	0.96983	rs7217237	BIOSQTL	BIOS_eQTL_geneLevel	ENSG00000167920	A	8.97918e-06	-4.44027	0.00613368	A	-	17	38854406	KRT10-AS1	1
17:38854406:A:G	rs2429549	0.96983	rs7217237	BIOSQTL	BIOS_eQTL_geneLevel	ENSG00000186395	A	7.04912e-06	-4.49216	0.00490731	A	-	17	38854406	KRT10	1
17:38854406:A:G	rs2429549	0.96983	rs7217237	BIOSQTL	BIOS_eQTL_geneLevel	ENSG00000264058	A	5.53134e-28	-10.9665	0	A	-	17	38854406	KRT222	1
17:38854406:A:G	rs2429549	0.96983	rs7217237	BIOSQTL	BIOS_eQTL_geneLevel	ENSG00000264058	A	1.03201e-64	16.9868	0	A	+	17	38854406	KRT222	1
17:38860612:A:C	rs2159430	0.969612	rs7217237	eQTLcatalogue	CEDAR_B-cell_CD19	ENSG00000073584	A	1.36269e-10	0.141014	6.8135e-07	C	-	17	38860612	SMARCE1	1
17:38860612:A:C	rs2159430	0.969612	rs7217237	eQTLcatalogue	Fairfax_2012_B-cell_CD19	ENSG00000073584	A	4.11913e-10	0.102369	2.0596e-06	C	-	17	38860612	SMARCE1	1
17:38860612:A:C	rs2159430	0.969612	rs7217237	eQTLcatalogue	Lepik_2017_ge_blood	ENSG00000073584	A	5.42347e-09	-0.0866333	2.7117e-05	C	+	17	38860612	SMARCE1	1
17:38860612:A:C	rs2159430	0.969612	rs7217237	eQTLGen	eQTLGen_cis_eQTLs	ENSG00000073584	C	0	66.4852	0	C	+	17	38860612	SMARCE1	1
17:38860612:A:C	rs2159430	0.969612	rs7217237	eQTLGen	eQTLGen_cis_eQTLs	ENSG00000073605	C	4.0754e-07	5.0656	0.00128015	C	+	17	38860612	GSDMB	1
17:38860612:A:C	rs2159430	0.969612	rs7217237	eQTLGen	eQTLGen_cis_eQTLs	ENSG00000126353	C	5.9937e-12	-6.8797	0	C	-	17	38860612	CCR7	1
17:38860612:A:C	rs2159430	0.969612	rs7217237	eQTLGen	eQTLGen_cis_eQTLs	ENSG00000167920	C	1.8231e-27	-10.858	0	C	-	17	38860612	KRT10-AS1	1
17:38860612:A:C	rs2159430	0.969612	rs7217237	eQTLGen	eQTLGen_cis_eQTLs	ENSG00000172057	C	1.4028e-06	4.8247	0.00423222	C	+	17	38860612	ORMDL3	1
17:38860612:A:C	rs2159430	0.969612	rs7217237	eQTLGen	eQTLGen_cis_eQTLs	ENSG00000264058	C	7.8129e-45	-14.049	0	C	-	17	38860612	KRT222	1
17:38860612:A:C	rs2159430	0.969612	rs7217237	BIOSQTL	BIOS_eQTL_geneLevel	ENSG00000073584	C	2.01381e-65	17.0822	0	C	+	17	38860612	SMARCE1	1
17:38860612:A:C	rs2159430	0.969612	rs7217237	BIOSQTL	BIOS_eQTL_geneLevel	ENSG00000126353	C	9.03778e-06	-4.43892	0.00618577	C	-	17	38860612	CCR7	1
17:38860612:A:C	rs2159430	0.969612	rs7217237	BIOSQTL	BIOS_eQTL_geneLevel	ENSG00000167920	C	9.59965e-06	-4.42592	0.00658796	C	-	17	38860612	KRT10-AS1	1
17:38860612:A:C	rs2159430	0.969612	rs7217237	BIOSQTL	BIOS_eQTL_geneLevel	ENSG00000186395	C	7.39467e-06	-4.48187	0.00508025	C	-	17	38860612	KRT10	1
17:38860612:A:C	rs2159430	0.969612	rs7217237	BIOSQTL	BIOS_eQTL_geneLevel	ENSG00000264058	C	4.7063e-28	-10.9812	0	C	-	17	38860612	KRT222	1
17:38860612:A:C	rs2159430	0.969612	rs7217237	BIOSQTL	BIOS_eQTL_geneLevel	ENSG00000264058	C	2.01381e-65	17.0822	0	C	+	17	38860612	KRT222	1
17:38861274:A:C	rs2462962	0.969612	rs7217237	eQTLcatalogue	CEDAR_B-cell_CD19	ENSG00000073584	A	1.30135e-10	0.140839	6.5068e-07	C	-	17	38861274	SMARCE1	1
17:38861274:A:C	rs2462962	0.969612	rs7217237	eQTLcatalogue	Fairfax_2012_B-cell_CD19	ENSG00000073584	A	5.18387e-10	0.10163	2.5919e-06	C	-	17	38861274	SMARCE1	1
17:38861274:A:C	rs2462962	0.969612	rs7217237	eQTLcatalogue	Lepik_2017_ge_blood	ENSG00000073584	A	1.16862e-08	-0.0843667	5.8431e-05	C	+	17	38861274	SMARCE1	1
17:38861274:A:C	rs2462962	0.969612	rs7217237	eQTLGen	eQTLGen_cis_eQTLs	ENSG00000073584	C	0	66.5067	0	C	+	17	38861274	SMARCE1	1
17:38861274:A:C	rs2462962	0.969612	rs7217237	eQTLGen	eQTLGen_cis_eQTLs	ENSG00000073605	C	4.559e-07	5.0442	0.00147613	C	+	17	38861274	GSDMB	1
17:38861274:A:C	rs2462962	0.969612	rs7217237	eQTLGen	eQTLGen_cis_eQTLs	ENSG00000126353	C	5.0345e-12	-6.9045	0	C	-	17	38861274	CCR7	1
17:38861274:A:C	rs2462962	0.969612	rs7217237	eQTLGen	eQTLGen_cis_eQTLs	ENSG00000167920	C	1.4451e-27	-10.8793	0	C	-	17	38861274	KRT10-AS1	1
17:38861274:A:C	rs2462962	0.969612	rs7217237	eQTLGen	eQTLGen_cis_eQTLs	ENSG00000172057	C	9.4e-07	4.9039	0.00296587	C	+	17	38861274	ORMDL3	1
17:38861274:A:C	rs2462962	0.969612	rs7217237	eQTLGen	eQTLGen_cis_eQTLs	ENSG00000264058	C	1.7542e-44	-13.9914	0	C	-	17	38861274	KRT222	1
17:38861274:A:C	rs2462962	0.969612	rs7217237	BIOSQTL	BIOS_eQTL_geneLevel	ENSG00000073584	C	1.34806e-65	17.1057	0	C	+	17	38861274	SMARCE1	1
17:38861274:A:C	rs2462962	0.969612	rs7217237	BIOSQTL	BIOS_eQTL_geneLevel	ENSG00000126353	C	1.0706e-05	-4.40235	0.00730351	C	-	17	38861274	CCR7	1
17:38861274:A:C	rs2462962	0.969612	rs7217237	BIOSQTL	BIOS_eQTL_geneLevel	ENSG00000167920	C	9.6353e-06	-4.42518	0.00662165	C	-	17	38861274	KRT10-AS1	1
17:38861274:A:C	rs2462962	0.969612	rs7217237	BIOSQTL	BIOS_eQTL_geneLevel	ENSG00000186395	C	1.08651e-05	-4.39919	0.00741153	C	-	17	38861274	KRT10	1
17:38861274:A:C	rs2462962	0.969612	rs7217237	BIOSQTL	BIOS_eQTL_geneLevel	ENSG00000264058	C	7.65269e-28	-10.9372	0	C	-	17	38861274	KRT222	1
17:38861274:A:C	rs2462962	0.969612	rs7217237	BIOSQTL	BIOS_eQTL_geneLevel	ENSG00000264058	C	1.34806e-65	17.1057	0	C	+	17	38861274	KRT222	1
17:38861757:A:C	rs2462963	0.969612	rs7217237	eQTLcatalogue	CEDAR_B-cell_CD19	ENSG00000073584	A	1.28813e-10	0.141337	6.4407e-07	C	-	17	38861757	SMARCE1	1
17:38861757:A:C	rs2462963	0.969612	rs7217237	eQTLcatalogue	Fairfax_2012_B-cell_CD19	ENSG00000073584	A	5.08318e-10	0.102142	2.5416e-06	C	-	17	38861757	SMARCE1	1
17:38861757:A:C	rs2462963	0.969612	rs7217237	eQTLcatalogue	Lepik_2017_ge_blood	ENSG00000073584	A	3.46292e-09	-0.0884009	1.7315e-05	C	+	17	38861757	SMARCE1	1
17:38861757:A:C	rs2462963	0.969612	rs7217237	eQTLGen	eQTLGen_cis_eQTLs	ENSG00000073584	C	0	66.4896	0	C	+	17	38861757	SMARCE1	1
17:38861757:A:C	rs2462963	0.969612	rs7217237	eQTLGen	eQTLGen_cis_eQTLs	ENSG00000073605	C	5.8471e-07	4.9963	0.00190259	C	+	17	38861757	GSDMB	1
17:38861757:A:C	rs2462963	0.969612	rs7217237	eQTLGen	eQTLGen_cis_eQTLs	ENSG00000126353	C	6.6584e-12	-6.8646	0	C	-	17	38861757	CCR7	1
17:38861757:A:C	rs2462963	0.969612	rs7217237	eQTLGen	eQTLGen_cis_eQTLs	ENSG00000167920	C	1.264e-27	-10.8916	0	C	-	17	38861757	KRT10-AS1	1
17:38861757:A:C	rs2462963	0.969612	rs7217237	eQTLGen	eQTLGen_cis_eQTLs	ENSG00000172057	C	1.4113e-06	4.8234	0.00425636	C	+	17	38861757	ORMDL3	1
17:38861757:A:C	rs2462963	0.969612	rs7217237	eQTLGen	eQTLGen_cis_eQTLs	ENSG00000264058	C	1.3502e-44	-14.0102	0	C	-	17	38861757	KRT222	1
17:38861757:A:C	rs2462963	0.969612	rs7217237	BIOSQTL	BIOS_eQTL_geneLevel	ENSG00000073584	C	2.01381e-65	17.0822	0	C	+	17	38861757	SMARCE1	1
17:38861757:A:C	rs2462963	0.969612	rs7217237	BIOSQTL	BIOS_eQTL_geneLevel	ENSG00000126353	C	9.03778e-06	-4.43892	0.00618577	C	-	17	38861757	CCR7	1
17:38861757:A:C	rs2462963	0.969612	rs7217237	BIOSQTL	BIOS_eQTL_geneLevel	ENSG00000167920	C	9.59965e-06	-4.42592	0.00658796	C	-	17	38861757	KRT10-AS1	1
17:38861757:A:C	rs2462963	0.969612	rs7217237	BIOSQTL	BIOS_eQTL_geneLevel	ENSG00000186395	C	7.39467e-06	-4.48183	0.00508025	C	-	17	38861757	KRT10	1
17:38861757:A:C	rs2462963	0.969612	rs7217237	BIOSQTL	BIOS_eQTL_geneLevel	ENSG00000264058	C	3.98576e-28	-10.996	0	C	-	17	38861757	KRT222	1
17:38861757:A:C	rs2462963	0.969612	rs7217237	BIOSQTL	BIOS_eQTL_geneLevel	ENSG00000264058	C	2.01381e-65	17.0822	0	C	+	17	38861757	KRT222	1
17:38862528:G:T	rs2462964	0.926763	rs7217237	eQTLcatalogue	CEDAR_B-cell_CD19	ENSG00000073584	T	3.59111e-10	0.139095	1.7956e-06	G	-	17	38862528	SMARCE1	1
17:38862528:G:T	rs2462964	0.926763	rs7217237	eQTLcatalogue	Fairfax_2012_B-cell_CD19	ENSG00000073584	T	2.35277e-09	0.100854	1.1764e-05	G	-	17	38862528	SMARCE1	1
17:38862528:G:T	rs2462964	0.926763	rs7217237	eQTLcatalogue	Lepik_2017_ge_blood	ENSG00000073584	T	1.08627e-08	-0.0869728	5.4314e-05	G	+	17	38862528	SMARCE1	1
17:38862528:G:T	rs2462964	0.926763	rs7217237	eQTLGen	eQTLGen_cis_eQTLs	ENSG00000073584	G	0	65.031	0	G	+	17	38862528	SMARCE1	1
17:38862528:G:T	rs2462964	0.926763	rs7217237	eQTLGen	eQTLGen_cis_eQTLs	ENSG00000126353	G	5.6423e-12	-6.8883	0	G	-	17	38862528	CCR7	1
17:38862528:G:T	rs2462964	0.926763	rs7217237	eQTLGen	eQTLGen_cis_eQTLs	ENSG00000167920	G	6.8725e-25	-10.3023	0	G	-	17	38862528	KRT10-AS1	1
17:38862528:G:T	rs2462964	0.926763	rs7217237	eQTLGen	eQTLGen_cis_eQTLs	ENSG00000172057	G	3.5728e-06	4.635	0.0103265	G	+	17	38862528	ORMDL3	1
17:38862528:G:T	rs2462964	0.926763	rs7217237	eQTLGen	eQTLGen_cis_eQTLs	ENSG00000264058	G	5.0376e-42	-13.5832	0	G	-	17	38862528	KRT222	1
17:38862528:G:T	rs2462964	0.926763	rs7217237	BIOSQTL	BIOS_eQTL_geneLevel	ENSG00000073584	G	7.62083e-61	16.4559	0	G	+	17	38862528	SMARCE1	1
17:38862528:G:T	rs2462964	0.926763	rs7217237	BIOSQTL	BIOS_eQTL_geneLevel	ENSG00000126353	G	6.44762e-05	-3.99579	0.0366392	G	-	17	38862528	CCR7	1
17:38862528:G:T	rs2462964	0.926763	rs7217237	BIOSQTL	BIOS_eQTL_geneLevel	ENSG00000167920	G	2.31416e-05	-4.23219	0.0145343	G	-	17	38862528	KRT10-AS1	1
17:38862528:G:T	rs2462964	0.926763	rs7217237	BIOSQTL	BIOS_eQTL_geneLevel	ENSG00000186395	G	1.27123e-05	-4.36482	0.00856607	G	-	17	38862528	KRT10	1
17:38862528:G:T	rs2462964	0.926763	rs7217237	BIOSQTL	BIOS_eQTL_geneLevel	ENSG00000264058	G	1.38481e-24	-10.2348	0	G	-	17	38862528	KRT222	1
17:38862528:G:T	rs2462964	0.926763	rs7217237	BIOSQTL	BIOS_eQTL_geneLevel	ENSG00000264058	G	7.62083e-61	16.4559	0	G	+	17	38862528	KRT222	1
17:38864731:A:G	rs2469818	0.922311	rs7217237	eQTLcatalogue	CEDAR_B-cell_CD19	ENSG00000073584	A	2.87663e-10	0.141021	1.4383e-06	G	-	17	38864731	SMARCE1	1
17:38864731:A:G	rs2469818	0.922311	rs7217237	eQTLcatalogue	Fairfax_2012_B-cell_CD19	ENSG00000073584	A	2.87746e-09	0.101798	1.4387e-05	G	-	17	38864731	SMARCE1	1
17:38864731:A:G	rs2469818	0.922311	rs7217237	eQTLcatalogue	Lepik_2017_ge_blood	ENSG00000073584	A	8.85083e-09	-0.0871107	4.4254e-05	G	+	17	38864731	SMARCE1	1
17:38864731:A:G	rs2469818	0.922311	rs7217237	eQTLGen	eQTLGen_cis_eQTLs	ENSG00000073584	G	0	64.9593	0	G	+	17	38864731	SMARCE1	1
17:38864731:A:G	rs2469818	0.922311	rs7217237	eQTLGen	eQTLGen_cis_eQTLs	ENSG00000073605	G	1.1846e-05	4.3805	0.0332859	G	+	17	38864731	GSDMB	1
17:38864731:A:G	rs2469818	0.922311	rs7217237	eQTLGen	eQTLGen_cis_eQTLs	ENSG00000126353	G	9.7057e-12	-6.8106	0	G	-	17	38864731	CCR7	1
17:38864731:A:G	rs2469818	0.922311	rs7217237	eQTLGen	eQTLGen_cis_eQTLs	ENSG00000167920	G	7.4625e-26	-10.5137	0	G	-	17	38864731	KRT10-AS1	1
17:38864731:A:G	rs2469818	0.922311	rs7217237	eQTLGen	eQTLGen_cis_eQTLs	ENSG00000172057	G	7.2777e-06	4.4854	0.0207183	G	+	17	38864731	ORMDL3	1
17:38864731:A:G	rs2469818	0.922311	rs7217237	eQTLGen	eQTLGen_cis_eQTLs	ENSG00000264058	G	5.0376e-42	-13.5832	0	G	-	17	38864731	KRT222	1
17:38864731:A:G	rs2469818	0.922311	rs7217237	BIOSQTL	BIOS_eQTL_geneLevel	ENSG00000073584	G	1.41709e-60	16.4182	0	G	+	17	38864731	SMARCE1	1
17:38864731:A:G	rs2469818	0.922311	rs7217237	BIOSQTL	BIOS_eQTL_geneLevel	ENSG00000126353	G	5.88937e-05	-4.01717	0.0338217	G	-	17	38864731	CCR7	1
17:38864731:A:G	rs2469818	0.922311	rs7217237	BIOSQTL	BIOS_eQTL_geneLevel	ENSG00000167920	G	2.66679e-05	-4.20009	0.0164768	G	-	17	38864731	KRT10-AS1	1
17:38864731:A:G	rs2469818	0.922311	rs7217237	BIOSQTL	BIOS_eQTL_geneLevel	ENSG00000186395	G	1.47761e-05	-4.33197	0.00976087	G	-	17	38864731	KRT10	1
17:38864731:A:G	rs2469818	0.922311	rs7217237	BIOSQTL	BIOS_eQTL_geneLevel	ENSG00000264058	G	3.75389e-25	-10.3604	0	G	-	17	38864731	KRT222	1
17:38864731:A:G	rs2469818	0.922311	rs7217237	BIOSQTL	BIOS_eQTL_geneLevel	ENSG00000264058	G	1.41709e-60	16.4182	0	G	+	17	38864731	KRT222	1
17:38868236:A:G	rs2253717	0.926763	rs7217237	eQTLcatalogue	CEDAR_B-cell_CD19	ENSG00000073584	G	2.63921e-10	0.142428	1.3196e-06	A	-	17	38868236	SMARCE1	1
17:38868236:A:G	rs2253717	0.926763	rs7217237	eQTLcatalogue	Fairfax_2012_B-cell_CD19	ENSG00000073584	G	2.38388e-09	0.103283	1.1919e-05	A	-	17	38868236	SMARCE1	1
17:38868236:A:G	rs2253717	0.926763	rs7217237	eQTLcatalogue	Lepik_2017_ge_blood	ENSG00000073584	G	1.26641e-08	-0.0862941	6.3321e-05	A	+	17	38868236	SMARCE1	1
17:38868236:A:G	rs2253717	0.926763	rs7217237	eQTLGen	eQTLGen_cis_eQTLs	ENSG00000073584	A	0	64.8667	0	A	+	17	38868236	SMARCE1	1
17:38868236:A:G	rs2253717	0.926763	rs7217237	eQTLGen	eQTLGen_cis_eQTLs	ENSG00000073605	A	1.6926e-05	4.302	0.0465421	A	+	17	38868236	GSDMB	1
17:38868236:A:G	rs2253717	0.926763	rs7217237	eQTLGen	eQTLGen_cis_eQTLs	ENSG00000126353	A	5.9018e-12	-6.882	0	A	-	17	38868236	CCR7	1
17:38868236:A:G	rs2253717	0.926763	rs7217237	eQTLGen	eQTLGen_cis_eQTLs	ENSG00000167920	A	2.604e-26	-10.6125	0	A	-	17	38868236	KRT10-AS1	1
17:38868236:A:G	rs2253717	0.926763	rs7217237	eQTLGen	eQTLGen_cis_eQTLs	ENSG00000172057	A	9.3363e-06	4.432	0.0262876	A	+	17	38868236	ORMDL3	1
17:38868236:A:G	rs2253717	0.926763	rs7217237	eQTLGen	eQTLGen_cis_eQTLs	ENSG00000264058	A	5.4379e-42	-13.5775	0	A	-	17	38868236	KRT222	1
17:38868236:A:G	rs2253717	0.926763	rs7217237	BIOSQTL	BIOS_eQTL_geneLevel	ENSG00000073584	A	8.66837e-61	16.448	0	A	+	17	38868236	SMARCE1	1
17:38868236:A:G	rs2253717	0.926763	rs7217237	BIOSQTL	BIOS_eQTL_geneLevel	ENSG00000126353	A	6.99664e-05	-3.97635	0.0392418	A	-	17	38868236	CCR7	1
17:38868236:A:G	rs2253717	0.926763	rs7217237	BIOSQTL	BIOS_eQTL_geneLevel	ENSG00000167920	A	2.36197e-05	-4.22752	0.0147565	A	-	17	38868236	KRT10-AS1	1
17:38868236:A:G	rs2253717	0.926763	rs7217237	BIOSQTL	BIOS_eQTL_geneLevel	ENSG00000186395	A	1.6759e-05	-4.30404	0.0109259	A	-	17	38868236	KRT10	1
17:38868236:A:G	rs2253717	0.926763	rs7217237	BIOSQTL	BIOS_eQTL_geneLevel	ENSG00000264058	A	4.38163e-25	-10.3456	0	A	-	17	38868236	KRT222	1
17:38868236:A:G	rs2253717	0.926763	rs7217237	BIOSQTL	BIOS_eQTL_geneLevel	ENSG00000264058	A	8.66837e-61	16.448	0	A	+	17	38868236	KRT222	1
17:38869305:A:T	rs758630	0.922311	rs7217237	eQTLcatalogue	CEDAR_B-cell_CD19	ENSG00000073584	T	2.25158e-10	0.144287	1.1258e-06			17	38869305	SMARCE1	1
17:38869305:A:T	rs758630	0.922311	rs7217237	eQTLcatalogue	Fairfax_2012_B-cell_CD19	ENSG00000073584	T	3.307e-09	0.102967	1.6535e-05			17	38869305	SMARCE1	1
17:38869305:A:T	rs758630	0.922311	rs7217237	eQTLGen	eQTLGen_cis_eQTLs	ENSG00000073584	A	0	64.3153	0			17	38869305	SMARCE1	1
17:38869305:A:T	rs758630	0.922311	rs7217237	eQTLGen	eQTLGen_cis_eQTLs	ENSG00000073605	A	8.6674e-06	4.4482	0.0245034			17	38869305	GSDMB	1
17:38869305:A:T	rs758630	0.922311	rs7217237	eQTLGen	eQTLGen_cis_eQTLs	ENSG00000126353	A	1.0218e-11	-6.8034	0			17	38869305	CCR7	1
17:38869305:A:T	rs758630	0.922311	rs7217237	eQTLGen	eQTLGen_cis_eQTLs	ENSG00000167920	A	5.971e-26	-10.5347	0			17	38869305	KRT10-AS1	1
17:38869305:A:T	rs758630	0.922311	rs7217237	eQTLGen	eQTLGen_cis_eQTLs	ENSG00000172057	A	6.1085e-06	4.5227	0.0174215			17	38869305	ORMDL3	1
17:38869305:A:T	rs758630	0.922311	rs7217237	eQTLGen	eQTLGen_cis_eQTLs	ENSG00000264058	A	3.9175e-40	-13.2604	0			17	38869305	KRT222	1
17:38869305:A:T	rs758630	0.922311	rs7217237	BIOSQTL	BIOS_eQTL_geneLevel	ENSG00000073584	A	5.89664e-24	10.0938	0			17	38869305	SMARCE1	1
17:38869305:A:T	rs758630	0.922311	rs7217237	BIOSQTL	BIOS_eQTL_geneLevel	ENSG00000264058	A	5.89664e-24	10.0938	0			17	38869305	KRT222	1
17:38869305:A:T	rs758630	0.922311	rs7217237	BIOSQTL	BIOS_eQTL_geneLevel	ENSG00000264058	A	5.56241e-13	-7.21062	0			17	38869305	KRT222	1
17:38871049:A:G	rs2462970	0.922311	rs7217237	eQTLcatalogue	CEDAR_B-cell_CD19	ENSG00000073584	A	1.94395e-10	0.149639	9.7198e-07	G	-	17	38871049	SMARCE1	1
17:38871049:A:G	rs2462970	0.922311	rs7217237	eQTLcatalogue	Fairfax_2012_B-cell_CD19	ENSG00000073584	A	4.52045e-09	0.105004	2.2602e-05	G	-	17	38871049	SMARCE1	1
17:38871049:A:G	rs2462970	0.922311	rs7217237	eQTLcatalogue	Lepik_2017_ge_blood	ENSG00000073584	A	1.26641e-08	-0.0862941	6.3321e-05	G	+	17	38871049	SMARCE1	1
17:38871049:A:G	rs2462970	0.922311	rs7217237	eQTLGen	eQTLGen_cis_eQTLs	ENSG00000073584	G	0	64.7933	0	G	+	17	38871049	SMARCE1	1
17:38871049:A:G	rs2462970	0.922311	rs7217237	eQTLGen	eQTLGen_cis_eQTLs	ENSG00000073605	G	1.4196e-05	4.3409	0.0396214	G	+	17	38871049	GSDMB	1
17:38871049:A:G	rs2462970	0.922311	rs7217237	eQTLGen	eQTLGen_cis_eQTLs	ENSG00000126353	G	1.9614e-12	-7.0371	0	G	-	17	38871049	CCR7	1
17:38871049:A:G	rs2462970	0.922311	rs7217237	eQTLGen	eQTLGen_cis_eQTLs	ENSG00000167920	G	6.5007e-26	-10.5267	0	G	-	17	38871049	KRT10-AS1	1
17:38871049:A:G	rs2462970	0.922311	rs7217237	eQTLGen	eQTLGen_cis_eQTLs	ENSG00000172057	G	7.8807e-06	4.4685	0.0224146	G	+	17	38871049	ORMDL3	1
17:38871049:A:G	rs2462970	0.922311	rs7217237	eQTLGen	eQTLGen_cis_eQTLs	ENSG00000264058	G	1.3952e-41	-13.5084	0	G	-	17	38871049	KRT222	1
17:38871049:A:G	rs2462970	0.922311	rs7217237	BIOSQTL	BIOS_eQTL_geneLevel	ENSG00000073584	G	4.251e-60	16.3516	0	G	+	17	38871049	SMARCE1	1
17:38871049:A:G	rs2462970	0.922311	rs7217237	BIOSQTL	BIOS_eQTL_geneLevel	ENSG00000126353	G	6.19126e-05	-4.00537	0.0353602	G	-	17	38871049	CCR7	1
17:38871049:A:G	rs2462970	0.922311	rs7217237	BIOSQTL	BIOS_eQTL_geneLevel	ENSG00000167920	G	2.52001e-05	-4.21282	0.015685	G	-	17	38871049	KRT10-AS1	1
17:38871049:A:G	rs2462970	0.922311	rs7217237	BIOSQTL	BIOS_eQTL_geneLevel	ENSG00000186395	G	1.44704e-05	-4.33643	0.00959637	G	-	17	38871049	KRT10	1
17:38871049:A:G	rs2462970	0.922311	rs7217237	BIOSQTL	BIOS_eQTL_geneLevel	ENSG00000264058	G	3.75389e-25	-10.3602	0	G	-	17	38871049	KRT222	1
17:38871049:A:G	rs2462970	0.922311	rs7217237	BIOSQTL	BIOS_eQTL_geneLevel	ENSG00000264058	G	4.251e-60	16.3516	0	G	+	17	38871049	KRT222	1
17:38873282:A:G	rs7212255	0.846092	rs7217237	eQTLcatalogue	CEDAR_B-cell_CD19	ENSG00000073584	A	5.33628e-11	-0.168388	2.6681e-07			17	38873282	SMARCE1	1
17:38873282:A:G	rs7212255	0.846092	rs7217237	eQTLcatalogue	Fairfax_2012_B-cell_CD19	ENSG00000073584	A	1.5137e-07	-0.100512	0.00075685			17	38873282	SMARCE1	1
17:38873282:A:G	rs7212255	0.846092	rs7217237	eQTLcatalogue	Lepik_2017_ge_blood	ENSG00000073584	A	3.02671e-08	0.0846653	0.00015134			17	38873282	SMARCE1	1
17:38873282:A:G	rs7212255	0.846092	rs7217237	eQTLGen	eQTLGen_cis_eQTLs	ENSG00000073584	A	0	62.8718	0			17	38873282	SMARCE1	1
17:38873282:A:G	rs7212255	0.846092	rs7217237	eQTLGen	eQTLGen_cis_eQTLs	ENSG00000126353	A	3.7055e-11	-6.6152	0			17	38873282	CCR7	1
17:38873282:A:G	rs7212255	0.846092	rs7217237	eQTLGen	eQTLGen_cis_eQTLs	ENSG00000167920	A	2.8956e-25	-10.385	0			17	38873282	KRT10-AS1	1
17:38873282:A:G	rs7212255	0.846092	rs7217237	eQTLGen	eQTLGen_cis_eQTLs	ENSG00000264058	A	8.918e-38	-12.8472	0			17	38873282	KRT222	1
17:38873282:A:G	rs7212255	0.846092	rs7217237	BIOSQTL	BIOS_eQTL_geneLevel	ENSG00000073584	A	1.1393e-58	16.1499	0			17	38873282	SMARCE1	1
17:38873282:A:G	rs7212255	0.846092	rs7217237	BIOSQTL	BIOS_eQTL_geneLevel	ENSG00000167920	A	8.36134e-05	-3.93375	0.0457178			17	38873282	KRT10-AS1	1
17:38873282:A:G	rs7212255	0.846092	rs7217237	BIOSQTL	BIOS_eQTL_geneLevel	ENSG00000186395	A	1.42094e-05	-4.34054	0.00945778			17	38873282	KRT10	1
17:38873282:A:G	rs7212255	0.846092	rs7217237	BIOSQTL	BIOS_eQTL_geneLevel	ENSG00000264058	A	1.1393e-58	16.1499	0			17	38873282	KRT222	1
17:38873282:A:G	rs7212255	0.846092	rs7217237	BIOSQTL	BIOS_eQTL_geneLevel	ENSG00000264058	A	4.12133e-23	-9.9008	0			17	38873282	KRT222	1
17:38875684:A:G	rs726848	0.846092	rs7217237	eQTLcatalogue	CEDAR_B-cell_CD19	ENSG00000073584	A	6.66628e-11	-0.171865	3.3331e-07			17	38875684	SMARCE1	1
17:38875684:A:G	rs726848	0.846092	rs7217237	eQTLcatalogue	Fairfax_2012_B-cell_CD19	ENSG00000073584	A	3.27475e-07	-0.0998525	0.00163738			17	38875684	SMARCE1	1
17:38875684:A:G	rs726848	0.846092	rs7217237	eQTLcatalogue	Lepik_2017_ge_blood	ENSG00000073584	A	2.99792e-08	0.0849906	0.0001499			17	38875684	SMARCE1	1
17:38875684:A:G	rs726848	0.846092	rs7217237	eQTLGen	eQTLGen_cis_eQTLs	ENSG00000073584	A	0	62.7527	0			17	38875684	SMARCE1	1
17:38875684:A:G	rs726848	0.846092	rs7217237	eQTLGen	eQTLGen_cis_eQTLs	ENSG00000126353	A	4.3746e-11	-6.5907	0			17	38875684	CCR7	1
17:38875684:A:G	rs726848	0.846092	rs7217237	eQTLGen	eQTLGen_cis_eQTLs	ENSG00000167920	A	6.0785e-25	-10.3142	0			17	38875684	KRT10-AS1	1
17:38875684:A:G	rs726848	0.846092	rs7217237	eQTLGen	eQTLGen_cis_eQTLs	ENSG00000264058	A	2.5781e-37	-12.7647	0			17	38875684	KRT222	1
17:38875684:A:G	rs726848	0.846092	rs7217237	BIOSQTL	BIOS_eQTL_geneLevel	ENSG00000073584	A	1.05059e-58	16.155	0			17	38875684	SMARCE1	1
17:38875684:A:G	rs726848	0.846092	rs7217237	BIOSQTL	BIOS_eQTL_geneLevel	ENSG00000167920	A	8.36134e-05	-3.93375	0.0457178			17	38875684	KRT10-AS1	1
17:38875684:A:G	rs726848	0.846092	rs7217237	BIOSQTL	BIOS_eQTL_geneLevel	ENSG00000186395	A	1.42094e-05	-4.34054	0.00945778			17	38875684	KRT10	1
17:38875684:A:G	rs726848	0.846092	rs7217237	BIOSQTL	BIOS_eQTL_geneLevel	ENSG00000264058	A	1.05059e-58	16.155	0			17	38875684	KRT222	1
17:38875684:A:G	rs726848	0.846092	rs7217237	BIOSQTL	BIOS_eQTL_geneLevel	ENSG00000264058	A	4.12133e-23	-9.9008	0			17	38875684	KRT222	1
17:38876841:C:T	rs4890122	0.826928	rs7217237	eQTLcatalogue	CEDAR_B-cell_CD19	ENSG00000073584	T	3.51026e-10	-0.170294	1.7551e-06			17	38876841	SMARCE1	1
17:38876841:C:T	rs4890122	0.826928	rs7217237	eQTLcatalogue	Fairfax_2012_B-cell_CD19	ENSG00000073584	T	5.76226e-07	-0.0991989	0.00288113			17	38876841	SMARCE1	1
17:38876841:C:T	rs4890122	0.826928	rs7217237	eQTLcatalogue	Lepik_2017_ge_blood	ENSG00000073584	T	3.97294e-08	0.0838887	0.00019865			17	38876841	SMARCE1	1
17:38876841:C:T	rs4890122	0.826928	rs7217237	eQTLGen	eQTLGen_cis_eQTLs	ENSG00000073584	T	0	58.4722	0			17	38876841	SMARCE1	1
17:38876841:C:T	rs4890122	0.826928	rs7217237	eQTLGen	eQTLGen_cis_eQTLs	ENSG00000126353	T	1.6055e-10	-6.3948	0			17	38876841	CCR7	1
17:38876841:C:T	rs4890122	0.826928	rs7217237	eQTLGen	eQTLGen_cis_eQTLs	ENSG00000167920	T	7.4069e-24	-10.0711	0			17	38876841	KRT10-AS1	1
17:38876841:C:T	rs4890122	0.826928	rs7217237	eQTLGen	eQTLGen_cis_eQTLs	ENSG00000264058	T	2.5016e-24	-10.1772	0			17	38876841	KRT222	1
17:38876841:C:T	rs4890122	0.826928	rs7217237	BIOSQTL	BIOS_eQTL_geneLevel	ENSG00000073584	T	4.21808e-56	15.781	0			17	38876841	SMARCE1	1
17:38876841:C:T	rs4890122	0.826928	rs7217237	BIOSQTL	BIOS_eQTL_geneLevel	ENSG00000167920	T	7.26001e-05	-3.9675	0.0404504			17	38876841	KRT10-AS1	1
17:38876841:C:T	rs4890122	0.826928	rs7217237	BIOSQTL	BIOS_eQTL_geneLevel	ENSG00000186395	T	1.68958e-05	-4.30221	0.0109977			17	38876841	KRT10	1
17:38876841:C:T	rs4890122	0.826928	rs7217237	BIOSQTL	BIOS_eQTL_geneLevel	ENSG00000264058	T	4.21808e-56	15.781	0			17	38876841	KRT222	1
17:38876841:C:T	rs4890122	0.826928	rs7217237	BIOSQTL	BIOS_eQTL_geneLevel	ENSG00000264058	T	1.35322e-21	-9.5455	0			17	38876841	KRT222	1
19:48831886:A:G	rs55941736	1	rs55941736	eQTLGen	eQTLGen_cis_eQTLs	ENSG00000105483	G	2.8525e-21	9.468	0	A	-	19	48831886	CARD8	1
19:48831886:A:G	rs55941736	1	rs55941736	eQTLGen	eQTLGen_cis_eQTLs	ENSG00000105499	G	6.7236e-138	24.9963	0	A	-	19	48831886	PLA2G4C	1
19:48831886:A:G	rs55941736	1	rs55941736	GTEx/v8	Whole_Blood	ENSG00000105499	G	4.61161e-08	0.91294	1.2747e-33	A	-	19	48831886	PLA2G4C	1
20:57399869:C:T	rs79375984	1	rs76473307	eQTLGen	eQTLGen_cis_eQTLs	ENSG00000087460	C	3.7495e-14	-7.5692	0	T	+	20	57399869	GNAS	1
20:57399869:C:T	rs79375984	1	rs76473307	eQTLGen	eQTLGen_cis_eQTLs	ENSG00000101158	C	4.6187e-06	4.5815	0.0133317	T	-	20	57399869	NELFCD	1
20:57400634:C:T	rs76955929	1	rs76473307	eQTLGen	eQTLGen_cis_eQTLs	ENSG00000087460	C	4.4814e-14	-7.5461	0	T	+	20	57400634	GNAS	1
20:57400634:C:T	rs76955929	1	rs76473307	eQTLGen	eQTLGen_cis_eQTLs	ENSG00000101158	C	5.0765e-06	4.5618	0.0147071	T	-	20	57400634	NELFCD	1
20:57406068:A:C	rs76473307	1	rs76473307	eQTLGen	eQTLGen_cis_eQTLs	ENSG00000087460	C	8.9747e-15	-7.7528	0	A	+	20	57406068	GNAS	1
20:57406068:A:C	rs76473307	1	rs76473307	eQTLGen	eQTLGen_cis_eQTLs	ENSG00000101158	C	6.5134e-06	4.5091	0.0185671	A	-	20	57406068	NELFCD	1
20:57409750:C:T	rs116642297	1	rs76473307	eQTLGen	eQTLGen_cis_eQTLs	ENSG00000087460	C	2.5407e-14	-7.6198	0	T	+	20	57409750	GNAS	1
20:57409750:C:T	rs116642297	1	rs76473307	eQTLGen	eQTLGen_cis_eQTLs	ENSG00000101158	C	4.1845e-06	4.6021	0.0119872	T	-	20	57409750	NELFCD	1
20:57410340:A:G	rs76680157	0.879087	rs76473307	eQTLGen	eQTLGen_cis_eQTLs	ENSG00000087460	A	2.035e-14	-7.6483	0	G	+	20	57410340	GNAS	1
20:57410340:A:G	rs76680157	0.879087	rs76473307	eQTLGen	eQTLGen_cis_eQTLs	ENSG00000101158	A	1.3198e-05	4.3569	0.0368714	G	-	20	57410340	NELFCD	1
20:57413187:C:T	rs74395447	1	rs76473307	eQTLGen	eQTLGen_cis_eQTLs	ENSG00000087460	C	1.2821e-14	-7.7075	0	T	+	20	57413187	GNAS	1
20:57413187:C:T	rs74395447	1	rs76473307	eQTLGen	eQTLGen_cis_eQTLs	ENSG00000101158	C	2.852e-06	4.6813	0.00830812	T	-	20	57413187	NELFCD	1
20:57414867:C:G	rs61558260	1	rs76473307	eQTLGen	eQTLGen_cis_eQTLs	ENSG00000087460	G	1.4194e-14	-7.6945	0			20	57414867	GNAS	1
20:57414867:C:G	rs61558260	1	rs76473307	eQTLGen	eQTLGen_cis_eQTLs	ENSG00000101158	G	2.5536e-06	4.7039	0.00738609			20	57414867	NELFCD	1
20:57415455:C:T	rs1800902	1	rs76473307	eQTLGen	eQTLGen_cis_eQTLs	ENSG00000087460	T	9.4534e-15	-7.7464	0	C	+	20	57415455	GNAS	1
20:57415455:C:T	rs1800902	1	rs76473307	eQTLGen	eQTLGen_cis_eQTLs	ENSG00000101158	T	3.3975e-06	4.6453	0.00983092	C	-	20	57415455	NELFCD	1
20:57415962:C:T	rs1800904	1	rs76473307	eQTLGen	eQTLGen_cis_eQTLs	ENSG00000087460	T	7.0601e-15	-7.7834	0	C	+	20	57415962	GNAS	1
20:57415962:C:T	rs1800904	1	rs76473307	eQTLGen	eQTLGen_cis_eQTLs	ENSG00000101158	T	2.767e-06	4.6875	0.00804939	C	-	20	57415962	NELFCD	1
20:57415967:A:G	rs41305799	1	rs76473307	eQTLGen	eQTLGen_cis_eQTLs	ENSG00000087460	A	3.1843e-14	-7.5906	0	G	+	20	57415967	GNAS	1
20:57415967:A:G	rs41305799	1	rs76473307	eQTLGen	eQTLGen_cis_eQTLs	ENSG00000101158	A	3.6815e-06	4.6288	0.0106438	G	-	20	57415967	NELFCD	1
20:57417587:C:T	rs6026553	1	rs76473307	eQTLGen	eQTLGen_cis_eQTLs	ENSG00000087460	C	7.4736e-15	-7.7761	0	T	+	20	57417587	GNAS	1
20:57417587:C:T	rs6026553	1	rs76473307	eQTLGen	eQTLGen_cis_eQTLs	ENSG00000101158	C	2.951e-06	4.6742	0.0085773	T	-	20	57417587	NELFCD	1
20:57418265:C:T	rs146291986	0.956337	rs76473307	eQTLGen	eQTLGen_cis_eQTLs	ENSG00000087460	C	1.201e-10	-6.439	0			20	57418265	GNAS	1
20:57418329:G:T	rs6026555	1	rs76473307	eQTLGen	eQTLGen_cis_eQTLs	ENSG00000087460	T	1.1327e-14	-7.7233	0	G	+	20	57418329	GNAS	1
20:57418329:G:T	rs6026555	1	rs76473307	eQTLGen	eQTLGen_cis_eQTLs	ENSG00000101158	T	2.5864e-06	4.7012	0.00745744	G	-	20	57418329	NELFCD	1
20:57419334:A:C	rs75507818	1	rs76473307	eQTLGen	eQTLGen_cis_eQTLs	ENSG00000087460	A	4.3459e-14	-7.5501	0	C	+	20	57419334	GNAS	1
20:57419334:A:C	rs75507818	1	rs76473307	eQTLGen	eQTLGen_cis_eQTLs	ENSG00000101158	A	1.9983e-06	4.7538	0.00584696	C	-	20	57419334	NELFCD	1
20:57419988:C:T	rs116859592	1	rs76473307	eQTLGen	eQTLGen_cis_eQTLs	ENSG00000087460	C	3.9086e-14	-7.5638	0	T	+	20	57419988	GNAS	1
20:57419988:C:T	rs116859592	1	rs76473307	eQTLGen	eQTLGen_cis_eQTLs	ENSG00000101158	C	1.6662e-06	4.7903	0.00491993	T	-	20	57419988	NELFCD	1
20:57420268:A:G	rs79820260	1	rs76473307	eQTLGen	eQTLGen_cis_eQTLs	ENSG00000087460	A	3.4716e-14	-7.5792	0	G	+	20	57420268	GNAS	1
20:57420268:A:G	rs79820260	1	rs76473307	eQTLGen	eQTLGen_cis_eQTLs	ENSG00000101158	A	1.4838e-06	4.8134	0.00446761	G	-	20	57420268	NELFCD	1
20:57425266:A:T	rs76190170	0.909255	rs76473307	eQTLGen	eQTLGen_cis_eQTLs	ENSG00000087460	A	8.7237e-15	-7.7565	0			20	57425266	GNAS	1
20:57425266:A:T	rs76190170	0.909255	rs76473307	eQTLGen	eQTLGen_cis_eQTLs	ENSG00000101158	A	3.322e-07	5.1044	0.00107827			20	57425266	NELFCD	1
20:57426499:A:G	rs6015388	0.865765	rs76473307	eQTLGen	eQTLGen_cis_eQTLs	ENSG00000087460	G	1.2881e-14	-7.707	0			20	57426499	GNAS	1
20:57426499:A:G	rs6015388	0.865765	rs76473307	eQTLGen	eQTLGen_cis_eQTLs	ENSG00000101158	G	1.9441e-07	5.2046	0.00064882			20	57426499	NELFCD	1
20:57426627:A:G	rs79020647	0.909255	rs76473307	eQTLGen	eQTLGen_cis_eQTLs	ENSG00000087460	A	1.7579e-14	-7.6671	0			20	57426627	GNAS	1
20:57426627:A:G	rs79020647	0.909255	rs76473307	eQTLGen	eQTLGen_cis_eQTLs	ENSG00000101158	A	6.2541e-07	4.9832	0.00198769			20	57426627	NELFCD	1
20:57428215:G:T	rs79335353	0.865765	rs76473307	eQTLGen	eQTLGen_cis_eQTLs	ENSG00000087460	G	5.602e-15	-7.8125	0			20	57428215	GNAS	1
20:57428215:G:T	rs79335353	0.865765	rs76473307	eQTLGen	eQTLGen_cis_eQTLs	ENSG00000101158	G	1.8126e-07	5.2177	0.00061204			20	57428215	NELFCD	1
20:57429627:A:C	rs61749698	0.865765	rs76473307	eQTLGen	eQTLGen_cis_eQTLs	ENSG00000087460	A	8.1268e-13	-7.1589	0			20	57429627	GNAS	1
20:57429627:A:C	rs61749698	0.865765	rs76473307	eQTLGen	eQTLGen_cis_eQTLs	ENSG00000101158	A	1.6187e-06	4.7961	0.00479323			20	57429627	NELFCD	1
20:57429627:A:C	rs61749698	0.865765	rs76473307	eQTLGen	eQTLGen_cis_eQTLs	ENSG00000124222	A	2.866e-06	4.6802	0.00835048			20	57429627	STX16	1
20:57430568:A:T	rs75029190	0.865765	rs76473307	eQTLGen	eQTLGen_cis_eQTLs	ENSG00000087460	T	4.8555e-15	-7.8304	0			20	57430568	GNAS	1
20:57430568:A:T	rs75029190	0.865765	rs76473307	eQTLGen	eQTLGen_cis_eQTLs	ENSG00000101158	T	1.3642e-07	5.2701	0.00045101			20	57430568	NELFCD	1
20:57432211:C:T	rs6026562	0.865765	rs76473307	eQTLGen	eQTLGen_cis_eQTLs	ENSG00000087460	C	1.6134e-14	-7.6782	0			20	57432211	GNAS	1
20:57432211:C:T	rs6026562	0.865765	rs76473307	eQTLGen	eQTLGen_cis_eQTLs	ENSG00000101158	C	9.2844e-08	5.3402	0.00033321			20	57432211	NELFCD	1
20:57433342:A:G	rs6026563	0.865765	rs76473307	eQTLGen	eQTLGen_cis_eQTLs	ENSG00000087460	G	3.3373e-15	-7.8775	0			20	57433342	GNAS	1
20:57433342:A:G	rs6026563	0.865765	rs76473307	eQTLGen	eQTLGen_cis_eQTLs	ENSG00000101158	G	1.3261e-07	5.2752	0.00043868			20	57433342	NELFCD	1
20:57434858:G:T	rs6026564	0.865765	rs76473307	eQTLGen	eQTLGen_cis_eQTLs	ENSG00000087460	T	1.511e-14	-7.6864	0			20	57434858	GNAS	1
20:57434858:G:T	rs6026564	0.865765	rs76473307	eQTLGen	eQTLGen_cis_eQTLs	ENSG00000101158	T	1.0938e-07	5.3105	0.00037037			20	57434858	NELFCD	1
20:57434922:A:G	rs6015390	0.865765	rs76473307	eQTLGen	eQTLGen_cis_eQTLs	ENSG00000087460	A	3.9876e-08	-5.4913	0.00015858			20	57434922	GNAS	1
20:57434922:A:G	rs6015390	0.865765	rs76473307	eQTLGen	eQTLGen_cis_eQTLs	ENSG00000101158	A	6.8701e-07	4.9652	0.00212138			20	57434922	NELFCD	1
20:57438921:A:G	rs77064300	0.909255	rs76473307	eQTLGen	eQTLGen_cis_eQTLs	ENSG00000087460	A	4.4911e-15	-7.8404	0			20	57438921	GNAS	1
20:57438921:A:G	rs77064300	0.909255	rs76473307	eQTLGen	eQTLGen_cis_eQTLs	ENSG00000101158	A	4.7288e-07	5.0371	0.00152469			20	57438921	NELFCD	1
20:57440084:C:T	rs74310888	0.909255	rs76473307	eQTLGen	eQTLGen_cis_eQTLs	ENSG00000087460	T	3.9094e-15	-7.8578	0			20	57440084	GNAS	1
20:57440084:C:T	rs74310888	0.909255	rs76473307	eQTLGen	eQTLGen_cis_eQTLs	ENSG00000101158	T	4.1445e-07	5.0623	0.00129838			20	57440084	NELFCD	1
20:57440584:A:C	rs111976098	0.909255	rs76473307	eQTLGen	eQTLGen_cis_eQTLs	ENSG00000087460	A	1.5761e-14	-7.681	0			20	57440584	GNAS	1
20:57440584:A:C	rs111976098	0.909255	rs76473307	eQTLGen	eQTLGen_cis_eQTLs	ENSG00000101158	A	1.2384e-06	4.8494	0.00378626			20	57440584	NELFCD	1
20:57442694:A:G	rs12479894	0.909255	rs76473307	eQTLGen	eQTLGen_cis_eQTLs	ENSG00000087460	G	1.9863e-15	-7.942	0			20	57442694	GNAS	1
20:57442694:A:G	rs12479894	0.909255	rs76473307	eQTLGen	eQTLGen_cis_eQTLs	ENSG00000101158	G	5.0606e-07	5.0241	0.00165967			20	57442694	NELFCD	1
SNP: Single nucleotide polymorphism; r2: Linkage disequilibrium measure of the candidate SNP with the lead SNP; FDR: False discovery rate; db: Database source; Expression impact "-": Downregulation; Expression impact "+": Upregulation; chr: Chromosome; pos: Genomic position.

[truncated: 7 more sheets: Supplementary table 18, Supplementary table 19, Supplementary table 20, Supplementary table 21, Supplementary table 22, Supplementary table 23, Supplementary table 24]
